# Supplementary material for: Sex differences in DNA methylation assessed by 450 K BeadChip in newborns
Source: BMC Genomics. 2015 Nov 9;16:911. doi: 10.1186/s12864-015-2034-y (PMC4640166; doi:10.1186/s12864-015-2034-y)
Supplement: Additional file 3: — Summary of sex-associated DMRs. Number of DMRs significantly hyper- and hypo-methylated in newborn girls compared to boys at FDR multiple testing threshold (q < 0.05), for all DMRs, and then stratified by autosomes and X chromosome. (XLSX 9 kb) [file 12864_2015_2034_MOESM3_ESM.xlsx]

## Sheet: Additional file 2
	All	Autosomes			Sex chromosomes
		Count	%		Count	%
Increased maxFC in girls compared to boys	2733	2070	75.7409		663	24.2591
Decreased maxFC in girls compared to boys	871	401	46.039		470	53.961
Total	3604	2471	68.5627		1133	31.4373
