# Supplementary material for: Sex differences in DNA methylation assessed by 450 K BeadChip in newborns
Source: BMC Genomics. 2015 Nov 9;16:911. doi: 10.1186/s12864-015-2034-y (PMC4640166; doi:10.1186/s12864-015-2034-y)
Supplement: Additional file 4: — Sex-associated DMRs. Results for all significant DMRs associated with sex in CHAMACOS newborns ranked by P value. (CSV 449 kb) [file 12864_2015_2034_MOESM4_ESM.csv]

gene_assoc	group	hg19coord	no.probes	minpval	meanpval	maxbetafc	chr	pos_start	pos_end
BCOR	5'UTR	chrX:40002443-40018892	42	0	2.71347774170406e-58	-0.449420804683951	23	40002443	40018892
EFNB1	TSS1500,TSS200,5'UTR,1stExon,Body	chrX:68046595-68050216	31	0	4.42524823540945e-74	0.519300843708712	23	68046595	68050216
SOX3	3'UTR,1stExon,TSS200,TSS1500	chrX:139583634-139590479	30	0	0	0.450426254154407	23	139583634	139590479
AR	TSS1500,TSS200,1stExon,5'UTR	chrX:66762467-66766506	29	0	0	0.439105551200367	23	66762467	66766506
MID1IP1	TSS1500,TSS200,5'UTR,1stExon,Body,3'UTR	chrX:38660266-38665168	26	0	1.76887796699126e-161	0.495555402406445	23	38660266	38665168
TIMM17B,PQBP1	Body,TSS1500,TSS200,5'UTR,1stExon	chrX:48754200-48756592	26	0	0	0.500736151681887	23	48754200	48756592
SLITRK2	TSS1500,1stExon,5'UTR,TSS200	chrX:144898249-144903748	26	0	2.90639292832522e-68	0.518394203844594	23	144898249	144903748
CITED1	5'UTR,Body,TSS200,TSS1500,1stExon	chrX:71524766-71528352	25	0	0	0.268698041116655	23	71524766	71528352
PCDH19	1stExon,5'UTR,TSS200,TSS1500	chrX:99661860-99668480	24	0	6.95023160232663e-105	0.522123091249725	23	99661860	99668480
IRS4	3'UTR,1stExon,5'UTR,TSS200,TSS1500	chrX:107975753-107980846	24	0	0	0.5496175767323	23	107975753	107980846
ARX	3'UTR,Body	chrX:25019025-25025714	22	0	7.85677718514756e-256	0.413707117577814	23	25019025	25025714
ESX1	Body,5'UTR,1stExon,TSS200,TSS1500	chrX:103498075-103500874	21	0	0	0.394649899316576	23	103498075	103500874
HCFC1,TMEM187	Body,1stExon,5'UTR,TSS1500,TSS200	chrX:153234476-153238579	21	0	1.38511030271541e-175	0.41080667511244	23	153234476	153238579
MSL3	TSS1500,TSS200,5'UTR,1stExon,Body	chrX:11773466-11777794	20	0	3.91225803258002e-41	0.517790092602643	23	11773466	11777794
CTPS2	5'UTR,1stExon,TSS200,TSS1500	chrX:16729564-16732246	20	0	1.18545857054185e-53	0.151364539266932	23	16729564	16732246
BCOR	5'UTR	chrX:39946573-39954231	20	0	5.95784502328198e-124	-0.405891111605517	23	39946573	39954231
NDUFB11,RBM10	Body,TSS1500,1stExon,TSS200,5'UTR	chrX:47003160-47005131	20	0	4.8197637711128e-269	0.50765036020613	23	47003160	47005131
IL1RAPL2	TSS1500,TSS200,5'UTR,1stExon	chrX:103809062-103813550	20	0	0	0.478022924172806	23	103809062	103813550
GPR101	1stExon,TSS200,TSS1500	chrX:136112268-136115991	20	0	2.74122115970032e-111	0.459058531688226	23	136112268	136115991
CDK16	TSS1500,TSS200,1stExon,5'UTR,Body	chrX:47076435-47079575	19	0	2.88859322057773e-128	0.244697092237021	23	47076435	47079575
EDA	TSS1500,TSS200,5'UTR,1stExon,Body,3'UTR	chrX:68833308-68837158	19	0	1.38855474976282e-48	0.582920890807732	23	68833308	68837158
ZMYM3,BCYRN1	5'UTR,1stExon,Body,TSS200,TSS1500	chrX:70473929-70476177	19	0	6.51841761954539e-120	0.482354781732877	23	70473929	70476177
HTATSF1	TSS1500,TSS200,1stExon,5'UTR,Body	chrX:135578793-135580181	19	0	0	0.463325304992711	23	135578793	135580181
		chrX:149529976-149534258	19	0	0	0.550014548414471	23	149529976	149534258
IKBKG,G6PD	TSS1500,5'UTR,Body,TSS200,1stExon	chrX:153774721-153776358	19	0	0	0.568576117278452	23	153774721	153776358
FTSJ1	TSS1500,TSS200,5'UTR,1stExon,Body	chrX:48334240-48337472	18	0	5.00665825843836e-39	0.504244597938509	23	48334240	48337472
LONRF3	TSS1500,TSS200,1stExon,Body	chrX:118107540-118110766	18	0	0	0.570072233761201	23	118107540	118110766
FAM70A	Body,1stExon,5'UTR,TSS200,TSS1500	chrX:119442797-119445864	18	0	0	0.547900528044336	23	119442797	119445864
		chrX:124336658-124340398	18	0	0	0.539019665434641	23	124336658	124340398
MGC16121,MIR503,MIR424	Body,TSS200,TSS1500	chrX:133678716-133681567	18	0	6.68867896156963e-267	-0.299851380450511	23	133678716	133681567
RPL10,SNORA70	TSS1500,TSS200,Body,5'UTR	chrX:153625785-153628673	18	0	2.28382435706451e-170	0.430957290180149	23	153625785	153628673
KLHL34	1stExon,3'UTR,5'UTR,TSS200,TSS1500	chrX:21673930-21677134	17	0	2.5562059803422e-261	0.535951035924908	23	21673930	21677134
LOC100133957,UXT	TSS1500,Body,TSS200,1stExon,5'UTR	chrX:47518016-47518849	17	0	0	0.554679920580073	23	47518016	47518849
PORCN	TSS1500,TSS200,5'UTR,1stExon	chrX:48366824-48368195	17	0	0	0.446848301650945	23	48366824	48368195
WDR13	TSS1500,TSS200,Body,5'UTR,1stExon	chrX:48454041-48458274	17	0	2.11760993367898e-79	0.408847912823151	23	48454041	48458274
OTUD5	Body,5'UTR,1stExon,TSS200,TSS1500	chrX:48814205-48815856	17	0	0	0.576736711169261	23	48814205	48815856
CLCN5	TSS1500,TSS200,1stExon,5'UTR	chrX:49685776-49688313	17	0	1.22134446439606e-92	0.695106959553816	23	49685776	49688313
DGKK	Body,1stExon,5'UTR,TSS200,TSS1500	chrX:50211229-50214570	17	0	2.36229883594365e-121	0.512644257795629	23	50211229	50214570
POU3F4	TSS1500,TSS200,5'UTR,1stExon,3'UTR	chrX:82762347-82766491	17	0	4.03736165595011e-235	0.439434150069161	23	82762347	82766491
TIMM8A,BTK	3'UTR,Body,1stExon,5'UTR,TSS200,TSS1500	chrX:100603351-100604591	17	0	0	0.421670569824941	23	100603351	100604591
BCORL1	TSS1500,TSS200,5'UTR	chrX:129113524-129117241	17	0	3.68244291499924e-173	0.602805159989086	23	129113524	129117241
ZNF75D,ZNF449	5'UTR,1stExon,TSS1500,TSS200	chrX:134476314-134479169	17	0	9.00591595763828e-132	0.430945276576029	23	134476314	134479169
FGF13	5'UTR,Body,1stExon,TSS200,TSS1500	chrX:138285233-138287900	17	0	0	0.430459979758642	23	138285233	138287900
HMGB3	TSS1500,TSS200,1stExon,5'UTR	chrX:150150670-150153136	17	0	0	0.48037045873552	23	150150670	150153136
BCAP31,ABCD1	Body,5'UTR,TSS1500,1stExon,TSS200	chrX:152987922-152992265	17	0	5.0486726675229e-172	0.547916687844854	23	152987922	152992265
PLXNA3	Body	chrX:153691946-153698358	17	0	1.09326580371594e-57	-0.288297559118635	23	153691946	153698358
PTCHD1	TSS1500,TSS200,1stExon,Body	chrX:23350093-23353620	16	0	0	0.448237372575417	23	23350093	23353620
NR0B1	1stExon,5'UTR,TSS200,TSS1500	chrX:30326328-30327819	16	0	0	0.56577785673341	23	30326328	30327819
BCOR	5'UTR,1stExon,TSS200,TSS1500	chrX:40033636-40037510	16	0	4.72708118794206e-62	0.327008932522077	23	40033636	40037510
SLC35A2	Body,1stExon,5'UTR,TSS200,TSS1500	chrX:48768342-48769550	16	0	0	0.482879176356604	23	48768342	48769550
PGK1	TSS1500,TSS200,1stExon,5'UTR,Body	chrX:77358961-77360510	16	0	0	0.524752944134902	23	77358961	77360510
TAF7L	Body,5'UTR,1stExon,TSS200,TSS1500	chrX:100545995-100548242	16	0	2.73425265413001e-48	0.320376500277588	23	100545995	100548242
MCTS1	TSS1500,TSS200,5'UTR,1stExon,Body	chrX:119736432-119738603	16	0	7.29679814122739e-83	0.451089707600793	23	119736432	119738603
GPC4	Body,1stExon,5'UTR,TSS200,TSS1500	chrX:132547235-132552653	16	0	8.50900583232979e-98	0.479360091596332	23	132547235	132552653
FHL1	TSS1500,TSS200,Body,1stExon,5'UTR	chrX:135228207-135230841	16	0	1.18241025672764e-231	0.600564017576315	23	135228207	135230841
		chrX:136506825-136512132	16	0	2.38040347176091e-209	0.448793699132747	23	136506825	136512132
SLITRK4	5'UTR,1stExon,TSS200,TSS1500	chrX:142721195-142723826	16	0	0	0.439889500274624	23	142721195	142723826
AFF2	TSS1500,TSS200,1stExon,5'UTR,Body	chrX:147581562-147583550	16	0	0	0.549815667421078	23	147581562	147583550
TMSL3,TMSB4X	TSS1500,TSS200,5'UTR,Body	chrX:12992684-12997273	15	0	7.86766831144854e-212	0.425925671163075	23	12992684	12997273
MAP3K15	Body,1stExon,TSS200,TSS1500	chrX:19530601-19534066	15	0	1.75322006732106e-25	0.48092073246705	23	19530601	19534066
RPS6KA3	Body,1stExon,TSS1500	chrX:20283423-20286779	15	0	0	0.415923532009032	23	20283423	20286779
CXorf58,APOO	TSS1500,Body,1stExon,5'UTR,TSS200	chrX:23925454-23927284	15	0	2.5336168427335e-110	0.485542236444134	23	23925454	23927284
MAP3K7IP3	5'UTR,1stExon,TSS200,TSS1500	chrX:30906829-30907909	15	0	0	0.405475511848227	23	30906829	30907909
ZNF674,LOC401588	5'UTR,TSS1500,TSS200,1stExon,Body	chrX:46404528-46405451	15	0	0	0.516309325064684	23	46404528	46405451
MAGIX	TSS1500,TSS200,Body,1stExon,5'UTR	chrX:49017493-49021148	15	0	6.40598472359033e-180	0.520428310283177	23	49017493	49021148
PPP1R3F	TSS1500,TSS200,1stExon,Body	chrX:49124819-49127366	15	0	2.98010224277759e-193	0.478431739142831	23	49124819	49127366
MAGED2	TSS1500,TSS200,1stExon,5'UTR	chrX:54833733-54835651	15	0	0	0.481562536274445	23	54833733	54835651
FAM123B	5'UTR,1stExon,TSS200,TSS1500	chrX:63424088-63426841	15	0	8.16696785823652e-253	0.479529600481737	23	63424088	63426841
FAM155B	TSS1500,TSS200,1stExon,5'UTR,Body	chrX:68723670-68726029	15	0	0	0.505043450598896	23	68723670	68726029
DLG3	TSS1500,Body,TSS200,5'UTR,1stExon	chrX:69670818-69675294	15	0	3.70478601664351e-103	0.534217149445122	23	69670818	69675294
LOC100303728,SLC25A5	Body,TSS1500,TSS200,1stExon	chrX:118600123-118603378	15	0	3.3708605255357e-16	0.483765346017171	23	118600123	118603378
UPF3B	Body,1stExon,5'UTR,TSS200,TSS1500	chrX:118986581-118987328	15	0	0	0.53131909101539	23	118986581	118987328
NDUFA1,RNF113A	TSS1500,1stExon,5'UTR,TSS200,Body	chrX:119005413-119006837	15	0	0	0.478760288613488	23	119005413	119006837
ZDHHC9	5'UTR,1stExon,TSS200,TSS1500	chrX:128977299-128978347	15	0	0	0.566211729596338	23	128977299	128978347
MST4	TSS1500,TSS200,5'UTR,1stExon,Body	chrX:131156448-131158005	15	0	0	0.446475242341131	23	131156448	131158005
IDS	Body,5'UTR,1stExon,TSS200,TSS1500	chrX:148585951-148587784	15	0	0	0.378569557458828	23	148585951	148587784
LOC100272228,CXorf40B	TSS1500,5'UTR,1stExon,TSS200,Body	chrX:149106022-149107029	15	0	0	0.398470903325862	23	149106022	149107029
DUSP9	TSS1500,1stExon,5'UTR	chrX:152906667-152910369	15	0	4.0515330012773e-162	0.466726249037292	23	152906667	152910369
IDH3G,SSR4	Body,TSS1500,1stExon,5'UTR,TSS200	chrX:153058860-153061265	15	0	2.11646996693779e-263	0.442216402473974	23	153058860	153061265
NHS	TSS1500,TSS200,1stExon,5'UTR,Body	chrX:17392798-17395856	14	0	0	0.504542197181139	23	17392798	17395856
PHKA2	Body,1stExon,5'UTR,TSS200,TSS1500	chrX:19000406-19003316	14	0	1.93443591583269e-11	0.358938627962068	23	19000406	19003316
ARX	Body,1stExon,5'UTR,TSS200,TSS1500	chrX:25033358-25034688	14	0	0	0.482227224029908	23	25033358	25034688
DMD	Body,1stExon,5'UTR,TSS200,TSS1500	chrX:31283706-31285501	14	0	0	0.409408000746789	23	31283706	31285501
ZNF41	5'UTR,1stExon,TSS200,TSS1500	chrX:47341740-47343198	14	0	0	0.458199383085178	23	47341740	47343198
TBC1D25	TSS1500,TSS200,1stExon,5'UTR,Body	chrX:48397520-48399110	14	0	6.74445485234692e-298	0.481836441677287	23	48397520	48399110
RBM3	TSS1500,TSS200,1stExon,5'UTR,Body	chrX:48432279-48435345	14	0	8.39228683269643e-17	0.527220535208251	23	48432279	48435345
PLP2	TSS1500,TSS200,5'UTR,1stExon,Body	chrX:49026774-49029384	14	0	1.33984304691611e-129	0.41812301275471	23	49026774	49029384
TSPYL2	TSS1500,TSS200,1stExon,5'UTR,Body	chrX:53111116-53114138	14	0	6.71913299659497e-172	0.588339728404117	23	53111116	53114138
IQSEC2	Body,1stExon,5'UTR,TSS200,TSS1500	chrX:53348705-53351168	14	0	2.42091726095289e-37	0.158738844621238	23	53348705	53351168
KLF8	TSS1500,TSS200,5'UTR,1stExon,Body	chrX:56258113-56260186	14	0	4.2409638138136e-267	0.479616329883504	23	56258113	56260186
MAGEE1	TSS1500,TSS200,1stExon,5'UTR	chrX:75647436-75649761	14	0	0	0.381742248351415	23	75647436	75649761
HDX	5'UTR,1stExon,TSS200,TSS1500	chrX:83756854-83758409	14	0	0	0.512890262634416	23	83756854	83758409
ARMCX3	TSS1500,TSS200,1stExon,5'UTR	chrX:100877463-100879169	14	0	0	0.453682279063973	23	100877463	100879169
COL4A6,COL4A5	Body,1stExon,5'UTR,TSS1500,TSS200	chrX:107681397-107683385	14	0	0	0.382999863014688	23	107681397	107683385
KLHL13	5'UTR,1stExon,TSS200,TSS1500	chrX:117250153-117252422	14	0	1.06215133031855e-218	0.455164278638015	23	117250153	117252422
UBE2A	TSS1500,TSS200,5'UTR,1stExon,Body	chrX:118707913-118709261	14	0	0	0.467994434328912	23	118707913	118709261
XIAP	TSS1500,TSS200,5'UTR,1stExon	chrX:122993419-122994594	14	0	0	0.484401551964436	23	122993419	122994594
FAM122B,FAM122C	Body,TSS1500,5'UTR,TSS200,1stExon	chrX:133929361-133931641	14	0	1.34110578034174e-102	0.384727731246786	23	133929361	133931641
TMEM185A	Body,5'UTR,1stExon,TSS200,TSS1500	chrX:148712409-148714613	14	0	0	0.43042756632083	23	148712409	148714613
NSDHL,CETN2	TSS1500,Body,5'UTR,1stExon,TSS200	chrX:151999239-152000347	14	0	0	0.467802744837039	23	151999239	152000347
PNCK	Body,1stExon,TSS200,TSS1500	chrX:152938698-152940659	14	0	8.88386162352282e-63	0.456724136888985	23	152938698	152940659
FLNA	5'UTR,1stExon,TSS200,TSS1500	chrX:153602509-153603503	14	0	0	0.479562938383544	23	153602509	153603503
FAM3A	5'UTR,1stExon,Body,TSS200,TSS1500	chrX:153744216-153745887	14	0	0	0.540180668488632	23	153744216	153745887
RBBP7	Body,1stExon,5'UTR,TSS200,TSS1500	chrX:16887131-16889683	13	0	0	0.350749030205328	23	16887131	16889683
SCML1	TSS1500,TSS200,1stExon,5'UTR	chrX:17754811-17756762	13	0	0	0.514916623753149	23	17754811	17756762
MAP7D2	Body,5'UTR,1stExon,TSS200,TSS1500	chrX:20134346-20135761	13	0	2.3537026247977e-223	0.312267822746557	23	20134346	20135761
CXorf38	Body,1stExon,5'UTR,TSS200,TSS1500	chrX:40506067-40507270	13	0	4.97856382091231e-212	0.211864181995492	23	40506067	40507270
UBA1	TSS1500,TSS200,1stExon,5'UTR	chrX:47049440-47050480	13	0	0	0.224969471936164	23	47049440	47050480
ERAS	TSS1500,TSS200,1stExon,5'UTR	chrX:48684296-48687910	13	0	3.84183963318378e-156	0.504028138006919	23	48684296	48687910
PIM2	Body,5'UTR,1stExon,TSS200,TSS1500	chrX:48774742-48777487	13	0	1.90893108060147e-243	0.373956726447821	23	48774742	48777487
GPKOW	Body,1stExon,TSS200,TSS1500	chrX:48979067-48981300	13	0	2.5171366389626e-172	0.430690971008353	23	48979067	48981300
MAGED1	TSS1500,5'UTR,TSS200,1stExon,Body	chrX:51636111-51638041	13	0	0	0.442270862116635	23	51636111	51638041
GNL3L	TSS1500,TSS200,1stExon,5'UTR	chrX:54556330-54557002	13	0	0	0.478623053732624	23	54556330	54557002
UBQLN2	TSS1500,TSS200,1stExon,5'UTR	chrX:56589768-56590537	13	0	0	0.410339213515342	23	56589768	56590537
LAS1L	Body,5'UTR,1stExon,TSS200,TSS1500	chrX:64754017-64754995	13	0	0	0.492640796824944	23	64754017	64754995
PDZD11,KIF4A	Body,TSS1500,5'UTR,TSS200,1stExon	chrX:69509009-69510675	13	0	0	0.483330771698874	23	69509009	69510675
DLG3	TSS1500,TSS200,1stExon,5'UTR,Body	chrX:69663586-69665494	13	0	2.11796324219814e-232	0.558085042270593	23	69663586	69665494
SLC16A2	TSS1500,TSS200,1stExon,Body	chrX:73639809-73642885	13	0	0	0.509055116088944	23	73639809	73642885
KIAA2022	5'UTR,1stExon,TSS200,TSS1500	chrX:74143801-74146608	13	0	1.86525274463142e-105	0.397262225773932	23	74143801	74146608
SH3BGRL,HMGN5	TSS1500,5'UTR,1stExon,TSS200,Body	chrX:80457015-80458049	13	0	0	0.350219266082143	23	80457015	80458049
RPL36A	TSS1500,TSS200,5'UTR,1stExon,Body	chrX:100645005-100646162	13	0	0	0.465977334476346	23	100645005	100646162
NRK	TSS1500,TSS200,5'UTR,1stExon,Body	chrX:105065721-105067311	13	0	0	0.403735937997158	23	105065721	105067311
RNF128	TSS1500,Body,TSS200,1stExon,5'UTR	chrX:105969177-105970705	13	0	0	0.434066868822451	23	105969177	105970705
TSC22D3	Body,1stExon,5'UTR,TSS200,TSS1500	chrX:107017362-107019610	13	0	1.56469983774614e-83	0.446716609994264	23	107017362	107019610
AMMECR1	Body,5'UTR,1stExon,TSS200,TSS1500	chrX:109560744-109561918	13	0	0	0.506828137725641	23	109560744	109561918
CHRDL1	5'UTR,1stExon,TSS200,TSS1500	chrX:110038886-110039542	13	0	0	0.447311408494318	23	110038886	110039542
PGRMC1	TSS1500,TSS200,1stExon,5'UTR,Body	chrX:118369571-118371210	13	0	0	0.505648026604654	23	118369571	118371210
GRIA3	TSS1500,TSS200,5'UTR,1stExon,Body	chrX:122316664-122319974	13	0	8.44550696085959e-213	0.431605822462251	23	122316664	122319974
ELF4	5'UTR,TSS200,1stExon,TSS1500	chrX:129243062-129246153	13	0	0	0.557199083737267	23	129243062	129246153
FLJ30058	TSS1500,TSS200,1stExon,5'UTR	chrX:130191788-130192812	13	0	0	0.405452080442654	23	130191788	130192812
MBNL3	5'UTR,1stExon,TSS200,TSS1500	chrX:131622892-131624555	13	0	0	0.464693988301889	23	131622892	131624555
MAP7D3	Body,1stExon,5'UTR,TSS200,TSS1500	chrX:135332628-135334923	13	0	1.07935239686308e-274	0.512957325062524	23	135332628	135334923
RBMX,SNORD61	Body,TSS200,5'UTR,TSS1500,1stExon	chrX:135961208-135963877	13	0	8.70111549612276e-178	0.454470264962562	23	135961208	135963877
CD99L2	Body,1stExon,5'UTR,TSS200,TSS1500	chrX:150066099-150068356	13	0	0	0.421451547372854	23	150066099	150068356
PDZD4	Body,1stExon,TSS200,TSS1500	chrX:153093784-153096786	13	0	5.44953416319305e-123	0.417174926568738	23	153093784	153096786
MECP2	Body,5'UTR,TSS200,TSS1500	chrX:153361684-153363765	13	0	0	0.498230487809882	23	153361684	153363765
EMD	TSS1500,TSS200,5'UTR,1stExon,Body	chrX:153605299-153608357	13	0	2.37868955397285e-67	0.528862132035023	23	153605299	153608357
TAZ,DNASE1L1	TSS1500,5'UTR,TSS200,1stExon,Body	chrX:153639287-153640967	13	0	0	0.532358382986103	23	153639287	153640967
GAB3	Body,1stExon,TSS200,TSS1500	chrX:153978709-153979792	13	0	0	0.523682712782239	23	153978709	153979792
ARHGAP6	Body,1stExon,5'UTR,TSS200,TSS1500	chrX:11682132-11684543	12	0	0	0.442098020614767	23	11682132	11684543
TCEANC	TSS1500,TSS200,5'UTR,1stExon	chrX:13670524-13671632	12	0	1.44650369377892e-242	0.183229377284946	23	13670524	13671632
MOSPD2,FANCB	TSS1500,5'UTR,1stExon,TSS200,Body	chrX:14891001-14892638	12	0	4.09674568250351e-203	0.478580323662668	23	14891001	14892638
SCML2	5'UTR,1stExon,TSS200,TSS1500	chrX:18371852-18373603	12	0	0	0.435928215108194	23	18371852	18373603
CNKSR2	TSS1500,1stExon,5'UTR,Body	chrX:21391817-21393898	12	0	0	0.472557449049752	23	21391817	21393898
SMS	TSS1500,TSS200,Body	chrX:21958416-21960827	12	0	1.77058391879307e-201	0.478964728490408	23	21958416	21960827
ACOT9	Body,5'UTR,1stExon,TSS200,TSS1500	chrX:23760460-23762372	12	0	0	0.462562373783583	23	23760460	23762372
ARX	Body	chrX:25029285-25031919	12	0	0	0.464065390167217	23	25029285	25031919
FTHL17	1stExon,3'UTR,5'UTR,TSS200,TSS1500	chrX:31089464-31090939	12	0	3.7057745113315e-167	-0.164936208826858	23	31089464	31090939
RPGR	Body,5'UTR,1stExon,TSS200,TSS1500	chrX:38186399-38187196	12	0	0	0.433699604190311	23	38186399	38187196
MAOA	TSS1500,TSS200,1stExon,5'UTR	chrX:43513914-43515575	12	0	0	0.538976308965855	23	43513914	43515575
RP2	TSS1500,TSS200,1stExon,5'UTR,Body	chrX:46696086-46697120	12	0	0	0.584386679209254	23	46696086	46697120
SYN1	Body,1stExon,5'UTR,TSS200,TSS1500	chrX:47478591-47479662	12	0	0	0.453559346903066	23	47478591	47479662
ZNF81	TSS1500,TSS200,1stExon,5'UTR	chrX:47695789-47696603	12	0	0	0.417879722258583	23	47695789	47696603
PRAF2,WDR45	Body,1stExon,TSS200,TSS1500,3'UTR	chrX:48931388-48932122	12	0	0	0.412415916296794	23	48931388	48932122
HSD17B10	Body,1stExon,TSS200,TSS1500	chrX:53460671-53461709	12	0	0	0.345371681399446	23	53460671	53461709
HUWE1	5'UTR,1stExon,TSS200,TSS1500	chrX:53713209-53714710	12	0	0	0.395304569652098	23	53713209	53714710
FAM104B	Body,5'UTR,1stExon,TSS200,TSS1500	chrX:55187242-55188884	12	0	5.75192820732928e-165	0.498181020081842	23	55187242	55188884
MTMR8	Body,TSS200,TSS1500	chrX:63614857-63617742	12	0	1.28526750791498e-11	0.482907351117626	23	63614857	63617742
SNX12	1stExon,5'UTR,TSS200,TSS1500	chrX:70288026-70288735	12	0	0	0.499924163551236	23	70288026	70288735
LOC139201,CHIC1	Body,TSS1500,TSS200,5'UTR,1stExon	chrX:72781733-72783579	12	0	3.86519740025701e-156	0.45475976503655	23	72781733	72783579
MAGT1	1stExon,5'UTR,TSS200,TSS1500	chrX:77150966-77152114	12	0	0	0.42887596409556	23	77150966	77152114
TRMT2B	5'UTR,1stExon,TSS200	chrX:100306566-100307293	12	0	0	0.358460517835654	23	100306566	100307293
HNRNPH2,GLA	TSS1500,1stExon,5'UTR,TSS200	chrX:100662775-100663591	12	0	0	0.404066942164359	23	100662775	100663591
ARMCX5	TSS1500,TSS200,5'UTR,1stExon	chrX:101853885-101854594	12	0	0	0.403197620449323	23	101853885	101854594
BEX4	TSS1500,TSS200,1stExon,5'UTR,Body	chrX:102469720-102471167	12	0	2.79346054682549e-279	0.510437825447821	23	102469720	102471167
MORF4L2	5'UTR,1stExon,TSS200,TSS1500	chrX:102941498-102943712	12	0	1.63975655717451e-133	0.429261566278218	23	102941498	102943712
MIR1256,H2BFWT	Body,1stExon,5'UTR,TSS200,TSS1500	chrX:103267574-103268686	12	0	4.69899604085262e-260	-0.185013564106857	23	103267574	103268686
RBM41	Body,5'UTR,1stExon,TSS200,TSS1500	chrX:106361500-106362429	12	0	0	0.408005450347073	23	106361500	106362429
NUP62CL,CXorf41	5'UTR,TSS1500,TSS200,1stExon	chrX:106449030-106449944	12	0	0	0.401215286322513	23	106449030	106449944
ATG4A,PSMD10	TSS1500,Body,5'UTR,TSS200,1stExon	chrX:107333538-107335227	12	0	4.55987682982002e-142	0.521919571986964	23	107333538	107335227
WDR44	TSS1500,TSS200,1stExon,5'UTR,Body	chrX:117479353-117480893	12	0	0	0.479032197291641	23	117479353	117480893
DOCK11	TSS1500,5'UTR,1stExon,Body	chrX:117628241-117631015	12	0	2.04245637617488e-226	0.571906758524776	23	117628241	117631015
ZCCHC12	TSS1500,TSS200,1stExon,5'UTR,Body	chrX:117957489-117959263	12	0	0	0.458030874189571	23	117957489	117959263
SEPT6	Body,5'UTR,1stExon,TSS200,TSS1500	chrX:118826802-118828926	12	0	1.10663567762007e-239	0.471674349132935	23	118826802	118828926
		chrX:129063773-129068705	12	0	8.92076931164884e-165	0.545270623015278	23	129063773	129068705
AIFM1	Body,5'UTR,1stExon,TSS200,TSS1500	chrX:129299367-129300964	12	0	0	0.454447320434091	23	129299367	129300964
RAP2C	Body,5'UTR,1stExon,TSS200,TSS1500	chrX:131351164-131353502	12	0	0	0.491881312866458	23	131351164	131353502
CCDC160	TSS1500,TSS200,5'UTR,1stExon	chrX:133370784-133371988	12	0	0	0.529528894242003	23	133370784	133371988
MOSPD1	5'UTR,1stExon,TSS200,TSS1500	chrX:134048490-134049678	12	0	0	0.532605573184649	23	134048490	134049678
DDX26B	TSS1500,TSS200,5'UTR,1stExon,Body	chrX:134653741-134656158	12	0	0	0.49074531046945	23	134653741	134656158
SLC9A6	TSS1500,TSS200,1stExon,5'UTR,Body	chrX:135067201-135068355	12	0	0	0.538539852211935	23	135067201	135068355
ZIC3	TSS1500,TSS200,5'UTR,1stExon	chrX:136646775-136649808	12	0	1.19427096299302e-310	0.483090575766406	23	136646775	136649808
ASFMR1,FMR1	Body,TSS1500,TSS200,1stExon	chrX:146992908-146994369	12	0	0	0.463685641148933	23	146992908	146994369
GPR50	TSS1500,TSS200,Body	chrX:150342651-150346599	12	0	1.3825573308503e-243	0.521637638731497	23	150342651	150346599
GABRQ	TSS1500,TSS200,1stExon,Body	chrX:151805899-151807197	12	0	0	0.480550083906838	23	151805899	151807197
HAUS7	Body,1stExon,5'UTR,TSS200,TSS1500	chrX:152735584-152737555	12	0	1.1481556980637e-113	0.424584094170035	23	152735584	152737555
DKC1	TSS1500,TSS200,1stExon,5'UTR,Body	chrX:153990478-153991830	12	0	0	0.502628838901825	23	153990478	153991830
HCCS	TSS1500,TSS200,5'UTR,1stExon	chrX:11128728-11129831	11	0	0	0.46663127936661	23	11128728	11129831
PRPS2	TSS1500,TSS200,1stExon,5'UTR,Body	chrX:12809156-12810444	11	0	0	0.457271723635148	23	12809156	12810444
PIGA	5'UTR,TSS200,TSS1500	chrX:15353254-15354150	11	0	0	0.429287801424804	23	15353254	15354150
REPS2	TSS1500,TSS200,5'UTR,1stExon,Body	chrX:16964341-16965405	11	0	0	0.367764204505424	23	16964341	16965405
PRRG1	TSS1500,TSS200,1stExon,5'UTR	chrX:37208111-37209388	11	0	0	0.455399699574252	23	37208111	37209388
TSPAN7	TSS1500,TSS200,1stExon,5'UTR,Body	chrX:38420326-38421503	11	0	0	0.44668680919056	23	38420326	38421503
		chrX:39870568-39875584	11	0	1.59619166777753e-129	-0.277284288074785	23	39870568	39875584
BCOR	TSS1500,5'UTR	chrX:39958040-39962195	11	0	8.01558747460263e-72	-0.441964293014006	23	39958040	39962195
ZNF673	TSS1500,TSS200,5'UTR,1stExon	chrX:46306160-46307369	11	0	0	0.439306139116659	23	46306160	46307369
CHST7	TSS1500,TSS200,1stExon	chrX:46432770-46434696	11	0	0	0.511950910973053	23	46432770	46434696
ARAF	TSS1500,TSS200,1stExon,5'UTR	chrX:47420179-47421098	11	0	0	0.446786350880799	23	47420179	47421098
ZNF182,SPACA5	5'UTR,TSS1500,1stExon,TSS200	chrX:47862977-47863707	11	0	0	0.534405931444664	23	47862977	47863707
TFE3	1stExon,5'UTR,TSS200,TSS1500	chrX:48900769-48901982	11	0	0	0.492396756610205	23	48900769	48901982
SYP	Body,TSS200,TSS1500	chrX:49056505-49057013	11	0	0	0.587935070444034	23	49056505	49057013
SHROOM4	Body,1stExon,5'UTR,TSS200,TSS1500	chrX:50556361-50557800	11	0	0	0.457439101834963	23	50556361	50557800
CXorf67	TSS1500,TSS200,1stExon	chrX:51148629-51152273	11	0	9.09429254139283e-79	-0.270111604213129	23	51148629	51152273
TSR2	TSS1500,TSS200,1stExon,Body	chrX:54466428-54467052	11	0	0	0.47564807492191	23	54466428	54467052
FGD1	Body,1stExon,5'UTR,TSS200,TSS1500	chrX:54521170-54523105	11	0	0	0.45360556409828	23	54521170	54523105
ARHGEF9	1stExon,5'UTR,TSS200,TSS1500	chrX:62974433-62975824	11	0	0	0.48769953974584	23	62974433	62975824
YIPF6	TSS1500,TSS200,1stExon,Body	chrX:67718299-67719066	11	0	0	0.432885089238334	23	67718299	67719066
SLC7A3	Body,5'UTR,1stExon,TSS200,TSS1500	chrX:70148340-70151816	11	0	4.88538054128152e-40	0.394357734208173	23	70148340	70151816
ZDHHC15	Body,1stExon,5'UTR,TSS200,TSS1500	chrX:74742458-74744787	11	0	4.27358983410221e-100	0.377459530123892	23	74742458	74744787
ATRX	Body,1stExon,5'UTR,TSS200,TSS1500	chrX:77041194-77042539	11	0	0	0.410578932496864	23	77041194	77042539
RPS6KA6	Body,1stExon,TSS200,TSS1500	chrX:83442333-83443518	11	0	0	0.459747742059006	23	83442333	83443518
ZNF711	TSS1500,TSS200,1stExon,5'UTR	chrX:84497869-84500028	11	0	4.44283137336629e-259	0.466113688346632	23	84497869	84500028
CSTF2	TSS1500,TSS200,1stExon,5'UTR,Body	chrX:100074813-100075588	11	0	0	0.410153404156359	23	100074813	100075588
TCEAL1	TSS1500,TSS200,1stExon,5'UTR,Body	chrX:102883550-102885043	11	0	0	0.443127944146504	23	102883550	102885043
MORC4	Body,1stExon,5'UTR,TSS200,TSS1500	chrX:106241676-106243848	11	0	1.0382850010634e-156	0.471203039619465	23	106241676	106243848
ACSL4	5'UTR,1stExon,TSS200,TSS1500	chrX:108976035-108977252	11	0	0	0.489389462700702	23	108976035	108977252
TMEM164	TSS1500,TSS200,5'UTR,1stExon	chrX:109245325-109246494	11	0	0	0.411482824227451	23	109245325	109246494
ALG13	TSS1500,TSS200,1stExon,5'UTR,Body	chrX:110923677-110925365	11	0	1.54718311677211e-288	0.295953385006145	23	110923677	110925365
IL13RA1	TSS1500,TSS200,1stExon,Body	chrX:117860789-117862288	11	0	0	0.525205973734994	23	117860789	117862288
SLC25A43	TSS1500,TSS200,Body	chrX:118532412-118534462	11	0	8.53642930279597e-203	0.530204173748179	23	118532412	118534462
RPL39	Body,1stExon,5'UTR,TSS200,TSS1500	chrX:118925442-118926253	11	0	0	0.444533085981148	23	118925442	118926253
NKAP	Body,1stExon,5'UTR,TSS200,TSS1500	chrX:119076813-119078200	11	0	0	0.471415359442575	23	119076813	119078200
C1GALT1C1	5'UTR,1stExon,TSS200,TSS1500	chrX:119763444-119764469	11	0	0	0.479746155599519	23	119763444	119764469
SMARCA1	Body,1stExon,5'UTR,TSS200,TSS1500	chrX:128656725-128657893	11	0	0	0.523591735873694	23	128656725	128657893
APLN	Body,5'UTR,1stExon,TSS200,TSS1500	chrX:128788071-128790057	11	0	0	0.482367343184237	23	128788071	128790057
UTP14A	TSS1500,TSS200,1stExon,5'UTR,Body	chrX:129038758-129040950	11	0	3.09002792112647e-130	0.466905842786341	23	129038758	129040950
GPC3	Body,1stExon,5'UTR,TSS200,TSS1500	chrX:133118088-133119961	11	0	0	0.392457648689564	23	133118088	133119961
HPRT1	TSS1500,TSS200,5'UTR,1stExon,Body	chrX:133593670-133594951	11	0	0	0.441010546195154	23	133593670	133594951
FAM122C	TSS1500,Body,TSS200,5'UTR,1stExon	chrX:133940383-133941745	11	0	0	0.366259201483914	23	133940383	133941745
FGF13	Body,1stExon,5'UTR,TSS200,TSS1500	chrX:137792814-137794361	11	0	0	0.498407855391843	23	137792814	137794361
LDOC1	1stExon,3'UTR,5'UTR,TSS200,TSS1500	chrX:140269750-140271719	11	0	7.26343944664955e-183	0.451676192254852	23	140269750	140271719
MTM1	TSS1500,TSS200,1stExon,5'UTR	chrX:149736453-149737876	11	0	0	0.425867650379756	23	149736453	149737876
UBL4A	Body,TSS200,TSS1500	chrX:153713930-153715609	11	0	3.57372349893973e-247	0.446394037453365	23	153713930	153715609
SLC10A3	5'UTR,1stExon,TSS200,TSS1500	chrX:153718691-153719780	11	0	0	0.483721292183214	23	153718691	153719780
MPP1	5'UTR,Body,1stExon,TSS200,TSS1500	chrX:154032629-154034184	11	0	3.05014843366819e-245	0.472802412898571	23	154032629	154034184
TMLHE	5'UTR,1stExon,TSS200,TSS1500	chrX:154842064-154843228	11	0	0	0.448617207531573	23	154842064	154843228
RAI2	5'UTR,1stExon,TSS200,TSS1500	chrX:17878442-17879951	10	0	0	0.496757895800158	23	17878442	17879951
PDHA1	TSS1500,TSS200,5'UTR,1stExon,Body	chrX:19361210-19362639	10	0	0	0.383439382988832	23	19361210	19362639
MBTPS2	TSS1500,TSS200,5'UTR,1stExon,Body	chrX:21856948-21858304	10	0	0	0.556910666296382	23	21856948	21858304
PCYT1B	Body,TSS200,TSS1500	chrX:24665074-24666268	10	0	0	0.482695850235973	23	24665074	24666268
GK	TSS1500,TSS200,Body	chrX:30670148-30671787	10	0	1.1524857147449e-167	0.428956477080236	23	30670148	30671787
DYNLT3	Body,1stExon,5'UTR,TSS200,TSS1500	chrX:37706251-37707671	10	0	0	0.469674243747524	23	37706251	37707671
ATP6AP2	TSS1500,TSS200,Body	chrX:40439693-40441216	10	0	1.03011162000918e-200	0.301016192875081	23	40439693	40441216
CASK	Body,1stExon,TSS200,TSS1500	chrX:41781891-41783785	10	0	0	0.407791180158315	23	41781891	41783785
MAOB	Body,1stExon,5'UTR,TSS200,TSS1500	chrX:43741310-43742501	10	0	0	-0.298273168100635	23	43741310	43742501
SLC9A7	Body,1stExon,TSS200,TSS1500	chrX:46616842-46619235	10	0	9.69613190091672e-51	0.46365303917588	23	46616842	46619235
USP11	TSS1500,TSS200,1stExon,Body	chrX:47091239-47093323	10	0	1.77803174308985e-62	0.364742127965972	23	47091239	47093323
SLC38A5	5'UTR,1stExon,TSS200,TSS1500	chrX:48327749-48329985	10	0	2.9483627258118e-91	0.48625273426018	23	48327749	48329985
WDR45	5'UTR,1stExon,TSS200,TSS1500	chrX:48957691-48959149	10	0	0	0.513337466701019	23	48957691	48959149
CLCN5,MIR660,MIR502	Body,TSS1500,TSS200	chrX:49776519-49779544	10	0	1.19297155873737e-93	-0.270409598553052	23	49776519	49779544
USP51	Body,5'UTR,1stExon,TSS200,TSS1500	chrX:55515154-55516236	10	0	0	0.459409018632927	23	55515154	55516236
STARD8	TSS1500,5'UTR,Body,TSS200,1stExon	chrX:67913143-67914130	10	0	0	0.48026577783508	23	67913143	67914130
OTUD6A	TSS1500,TSS200,1stExon,5'UTR	chrX:69281860-69283055	10	0	1.53792507058409e-220	-0.264278461775153	23	69281860	69283055
IGBP1	TSS1500,TSS200,5'UTR,1stExon,Body	chrX:69352975-69353812	10	0	0	0.460463463752786	23	69352975	69353812
FOXO4	TSS1500,1stExon,5'UTR,Body	chrX:70315455-70316670	10	0	0	0.418950296448521	23	70315455	70316670
OGT,BCYRN1	TSS1500,Body,TSS200,1stExon,5'UTR	chrX:70752639-70753023	10	0	0	0.397507683314791	23	70752639	70753023
NHSL2,RGAG4	Body,1stExon,5'UTR,TSS200,TSS1500	chrX:71350942-71352617	10	0	0	0.465996965191425	23	71350942	71352617
RLIM	5'UTR,1stExon,TSS200,TSS1500	chrX:73833865-73835412	10	0	0	0.501251018056384	23	73833865	73835412
MAGEE2	5'UTR,1stExon,TSS200,TSS1500	chrX:75004943-75006485	10	0	2.26922404234414e-174	0.362175224063241	23	75004943	75006485
DIAPH2	TSS1500,TSS200,5'UTR,1stExon,Body	chrX:95939171-95940519	10	0	0	0.21245819601443	23	95939171	95940519
TSPAN6	Body,5'UTR,1stExon,TSS200,TSS1500	chrX:99891162-99892067	10	0	0	0.399626933877884	23	99891162	99892067
BEX5	5'UTR,1stExon,TSS200,TSS1500	chrX:101410339-101411275	10	0	0	0.458103885520545	23	101410339	101411275
NGFRAP1	TSS1500,TSS200,1stExon,5'UTR,Body	chrX:102629870-102632528	10	0	4.7876726980183e-274	0.451385560294746	23	102629870	102632528
CXorf39	TSS1500,TSS200,5'UTR,1stExon,Body	chrX:103410677-103411709	10	0	0	0.486099803179898	23	103410677	103411709
CXorf57	TSS1500,TSS200,1stExon,5'UTR	chrX:105854952-105855386	10	0	0	0.412002344803437	23	105854952	105855386
PRPS1	TSS1500,TSS200,1stExon,5'UTR,Body	chrX:106871260-106872025	10	0	0	0.316986215127873	23	106871260	106872025
TSC22D3	5'UTR,Body,1stExon,TSS200,TSS1500	chrX:106959517-106960491	10	0	0	0.461257217908172	23	106959517	106960491
MID2	TSS1500,TSS200,1stExon,5'UTR,Body	chrX:107068750-107070691	10	0	0	0.511396448325649	23	107068750	107070691
AMMECR1,RGAG1	5'UTR,TSS1500,TSS200,1stExon	chrX:109661395-109662303	10	0	3.35726559720786e-195	-0.17758214157808	23	109661395	109662303
PAK3	TSS1500,TSS200,5'UTR,1stExon	chrX:110186893-110188397	10	0	0	0.290068692143379	23	110186893	110188397
PAK3	5'UTR,TSS1500,TSS200,1stExon	chrX:110339005-110339862	10	0	0	0.388194462589614	23	110339005	110339862
TRPC5,ZCCHC16	5'UTR,TSS1500,1stExon	chrX:111324469-111327476	10	0	5.35685813300563e-88	0.353934692566816	23	111324469	111327476
HTR2C	TSS1500,TSS200,5'UTR,1stExon	chrX:113817409-113820411	10	0	4.41101642871452e-113	0.256157468226134	23	113817409	113820411
LRCH2	Body,1stExon,TSS200,TSS1500	chrX:114468096-114469591	10	0	0	0.421892780363662	23	114468096	114469591
ANKRD58	TSS1500,TSS200,1stExon,5'UTR,3'UTR	chrX:118891682-118893647	10	0	1.79365095883388e-266	0.491134848001409	23	118891682	118893647
		chrX:119148071-119150375	10	0	2.49706801374606e-148	0.479844943845686	23	119148071	119150375
CXorf42	Body,TSS200,TSS1500	chrX:119378521-119379337	10	0	0	0.503537598392597	23	119378521	119379337
ZBTB33	TSS1500,TSS200,5'UTR,1stExon	chrX:119384384-119385834	10	0	0	0.458413243717463	23	119384384	119385834
STAG2	TSS1500,TSS200,1stExon,5'UTR	chrX:123093616-123095766	10	0	0	0.493608117416474	23	123093616	123095766
		chrX:129090470-129093798	10	0	2.51002189837492e-140	0.550611608656115	23	129090470	129093798
HS6ST2	Body,5'UTR	chrX:132090141-132092772	10	0	5.51249894401262e-227	0.555939994948069	23	132090141	132092772
PHF6	TSS1500,TSS200,1stExon,5'UTR	chrX:133506724-133507742	10	0	0	0.440369735555312	23	133506724	133507742
MTMR1	TSS1500,TSS200,1stExon,5'UTR,Body	chrX:149861526-149862363	10	0	0	0.550177044493601	23	149861526	149862363
ZNF275	TSS1500,TSS200,5'UTR,1stExon	chrX:152599146-152600484	10	0	0	0.519730164614135	23	152599146	152600484
		chrX:152676586-152677554	10	0	0	0.489359140219527	23	152676586	152677554
DNASE1L1	5'UTR,1stExon,TSS200,TSS1500	chrX:153637261-153637827	10	0	0	0.297410110638812	23	153637261	153637827
GDI1,FAM50A	3'UTR,TSS1500,TSS200,Body	chrX:153671027-153672898	10	0	2.89208635617635e-100	0.49996035331447	23	153671027	153672898
FUNDC2	TSS1500,TSS200,Body	chrX:154254814-154255950	10	0	0	0.428505434419254	23	154254814	154255950
VBP1	TSS1500,TSS200,5'UTR,1stExon,Body	chrX:154444148-154445068	10	0	0	0.497646528125422	23	154444148	154445068
SHROOM2	TSS1500,1stExon,Body	chrX:9753236-9755283	9	0	2.93977502656942e-109	0.157080846739206	23	9753236	9755283
FRMPD4	TSS1500,TSS200,5'UTR,1stExon	chrX:12155999-12157128	9	0	0	0.362945491120224	23	12155999	12157128
EGFL6	TSS1500,TSS200,5'UTR,1stExon,Body	chrX:13586377-13588174	9	0	1.34527831531811e-128	-0.228855078418175	23	13586377	13588174
GPM6B	Body,TSS200,TSS1500	chrX:13954890-13957590	9	0	8.51103780622728e-166	-0.340383582695423	23	13954890	13957590
PIR	TSS200,TSS1500	chrX:15511482-15511773	9	0	0	0.241638275987511	23	15511482	15511773
GPR64	5'UTR,1stExon,TSS1500	chrX:19139038-19141251	9	0	3.63369677231569e-64	0.29691129505037	23	19139038	19141251
DDX53	TSS1500,TSS200,1stExon,5'UTR	chrX:23016709-23018130	9	0	7.30835002192961e-26	-0.211882396075969	23	23016709	23018130
PDK3	TSS200,5'UTR,1stExon,Body	chrX:24483231-24484361	9	0	0	0.499206044896622	23	24483231	24484361
POLA1	TSS1500,TSS200,1stExon,Body	chrX:24711474-24713101	9	0	2.61563763369913e-248	0.471028275021627	23	24711474	24713101
CXorf22	TSS1500,TSS200,5'UTR,1stExon	chrX:35937617-35937949	9	0	0	0.295167761530233	23	35937617	35937949
SRPX	Body,5'UTR,1stExon,TSS200,TSS1500	chrX:38079661-38080608	9	0	0	0.468404431917488	23	38079661	38080608
PRICKLE3	Body,TSS200,TSS1500	chrX:49042556-49044231	9	0	2.21412755034392e-63	0.394302991857739	23	49042556	49044231
USP27X,LOC158572	TSS1500,Body,1stExon,5'UTR	chrX:49643431-49644706	9	0	0	0.458469146572218	23	49643431	49644706
PHF8	5'UTR,1stExon,TSS200,TSS1500	chrX:54070176-54071365	9	0	0	0.434811355039218	23	54070176	54071365
FAM120C	1stExon,5'UTR,TSS200,TSS1500	chrX:54209148-54209968	9	0	0	0.503210441241199	23	54209148	54209968
LOC92249	Body,TSS200,TSS1500	chrX:62780753-62781690	9	0	0	0.389721970448801	23	62780753	62781690
ZC4H2	Body,1stExon,5'UTR,TSS200,TSS1500	chrX:64195554-64196751	9	0	0	0.311442059354307	23	64195554	64196751
CDX4	TSS1500,TSS200,1stExon	chrX:72666283-72667379	9	0	5.29523497136558e-218	0.318097602952763	23	72666283	72667379
NCRNA00182	Body,TSS200	chrX:73512004-73513464	9	0	0	0.345156025377141	23	73512004	73513464
ABCB7	Body,1stExon,TSS200,TSS1500	chrX:74375795-74377604	9	0	6.36156595556739e-176	0.309773312851371	23	74375795	74377604
TAF9B	Body,1stExon,TSS200,TSS1500	chrX:77394723-77395543	9	0	0	0.485218747844453	23	77394723	77395543
APOOL	TSS1500,TSS200,Body	chrX:84257832-84259298	9	0	4.21632586008542e-246	0.42955326423294	23	84257832	84259298
DACH2	TSS1500,TSS200,5'UTR,1stExon	chrX:85402643-85403899	9	0	0	0.408522968890845	23	85402643	85403899
SYTL4	5'UTR,1stExon,TSS200,TSS1500	chrX:99986046-99987184	9	0	0	0.460388958894619	23	99986046	99987184
XKRX	5'UTR,1stExon,TSS200,TSS1500	chrX:100183764-100184535	9	0	0	0.372385084204384	23	100183764	100184535
ARMCX1	TSS1500,TSS200,1stExon,5'UTR	chrX:100805297-100806880	9	0	8.02944474646356e-233	0.48676527808098	23	100805297	100806880
ARMCX6	Body,5'UTR,1stExon,TSS200,TSS1500	chrX:100871603-100873362	9	0	3.03261836344071e-110	0.399250696579154	23	100871603	100873362
ARMCX2	5'UTR,1stExon,TSS200	chrX:100913838-100914950	9	0	0	0.436312220022791	23	100913838	100914950
TMSB15A	5'UTR,1stExon,TSS200,TSS1500	chrX:101770334-101772051	9	0	0	0.44399556222116	23	101770334	101772051
GPRASP2	TSS1500,TSS200,5'UTR	chrX:101966398-101967643	9	0	0	0.44291802535915	23	101966398	101967643
BHLHB9	5'UTR,TSS1500,TSS200	chrX:102000610-102001935	9	0	0	0.44961946802607	23	102000610	102001935
MCART6	5'UTR,1stExon,TSS200,TSS1500	chrX:103401252-103402124	9	0	0	0.388632357813253	23	103401252	103402124
		chrX:106749745-106751450	9	0	9.56868554315939e-230	0.392756390594641	23	106749745	106751450
AMOT	5'UTR,1stExon,TSS200,TSS1500	chrX:112083504-112084913	9	0	2.13611456421658e-313	0.353163372800464	23	112083504	112084913
PLS3	TSS1500,TSS200,5'UTR,1stExon	chrX:114794350-114796308	9	0	2.61127228834222e-259	-0.207550386345998	23	114794350	114796308
CXorf56	Body,5'UTR,1stExon,TSS200,TSS1500	chrX:118699184-118699975	9	0	0	0.477887492473264	23	118699184	118699975
NKRF	1stExon,5'UTR,TSS200,TSS1500	chrX:118739737-118740614	9	0	0	0.460977979301254	23	118739737	118740614
CUL4B	Body,1stExon,5'UTR,TSS200,TSS1500	chrX:119694550-119695227	9	0	0	0.522283594706194	23	119694550	119695227
DCAF12L1	1stExon,5'UTR,TSS200,TSS1500	chrX:125686801-125687856	9	0	3.96784120175105e-320	0.473420151499056	23	125686801	125687856
OCRL	TSS1500,TSS200,5'UTR,1stExon,Body	chrX:128674000-128675022	9	0	0	0.414189196270987	23	128674000	128675022
SLC25A14	TSS1500,TSS200,5'UTR,1stExon	chrX:129473599-129474199	9	0	0	0.530522723257218	23	129473599	129474199
GPR119	3'UTR,1stExon,TSS200,TSS1500	chrX:129518410-129520156	9	0	2.07522648094667e-126	-0.217458028405369	23	129518410	129520156
ENOX2	5'UTR,1stExon,TSS200,TSS1500	chrX:130036695-130037545	9	0	0	0.402467330834591	23	130036695	130037545
IGSF1	5'UTR,1stExon,TSS200,TSS1500	chrX:130423014-130423458	9	0	0	0.407670728725119	23	130423014	130423458
MIR106A	TSS1500	chrX:133305793-133307957	9	0	1.08897439230946e-275	0.426948760712065	23	133305793	133307957
LOC644538	TSS200,1stExon,5'UTR	chrX:134124839-134125259	9	0	0	0.422064523874323	23	134124839	134125259
FAM127A	TSS1500,TSS200,1stExon,5'UTR,3'UTR	chrX:134165954-134167092	9	0	0	0.379540799655354	23	134165954	134167092
ARHGEF6	1stExon,5'UTR,TSS200,TSS1500	chrX:135862961-135864872	9	0	1.6883611685244e-113	0.352280123668289	23	135862961	135864872
GABRE	Body,1stExon,5'UTR,TSS200,TSS1500	chrX:151142517-151143686	9	0	0	0.516062997220185	23	151142517	151143686
AVPR2	TSS1500,Body,TSS200,1stExon,5'UTR,3'UTR	chrX:153169465-153171917	9	0	5.49352106501497e-39	0.579602064995076	23	153169465	153171917
NAA10,RENBP	Body,TSS200,TSS1500	chrX:153199713-153201653	9	0	2.74563558599628e-300	0.412246895207849	23	153199713	153201653
IRAK1,MIR718	Body,1stExon,TSS1500	chrX:153283694-153285934	9	0	2.79230610050762e-37	0.519182453376439	23	153283694	153285934
ATP6AP1	TSS1500,TSS200,5'UTR,1stExon,Body	chrX:153655823-153657411	9	0	1.62398795729846e-126	0.501188355534625	23	153655823	153657411
ATP6AP1,GDI1	3'UTR,TSS1500,TSS200,1stExon,Body	chrX:153664475-153665799	9	0	1.48677999970011e-295	0.455465679138888	23	153664475	153665799
MTCP1,MTCP1NB,BRCC3	1stExon,5'UTR,TSS1500,TSS200,Body	chrX:154299274-154300204	9	0	0	0.453179574363422	23	154299274	154300204
GPR143	Body,5'UTR,1stExon,TSS200,TSS1500	chrX:9732788-9734312	8	0	3.68133590743611e-91	0.271478606233265	23	9732788	9734312
CLCN4	TSS1500,TSS200,5'UTR,1stExon	chrX:10123962-10125135	8	0	6.43707719186669e-111	0.338175588554763	23	10123962	10125135
CDKL5	TSS1500,TSS200,1stExon,5'UTR	chrX:18443256-18444361	8	0	0	0.305579709174162	23	18443256	18444361
SH3KBP1	Body,1stExon,5'UTR,TSS1500	chrX:19904780-19907122	8	0	2.35092058352763e-216	0.470952270726745	23	19904780	19907122
SAT1	TSS1500,TSS200,Body,1stExon,5'UTR	chrX:23801056-23801995	8	0	0	0.418827685279983	23	23801056	23801995
		chrX:25040358-25041645	8	0	0	0.29314567986439	23	25040358	25041645
MAGEB2	TSS1500,TSS200	chrX:30233227-30233603	8	0	0	-0.314012127083429	23	30233227	30233603
PPP1R2P9	Body,TSS200,TSS1500	chrX:42637044-42638571	8	0	1.33641064056855e-191	-0.394572503790113	23	42637044	42638571
PHF16	TSS1500,TSS200,5'UTR,1stExon	chrX:46771154-46773278	8	0	0	0.535186462757728	23	46771154	46773278
CFP	1stExon,5'UTR,TSS200,TSS1500	chrX:47489285-47490390	8	0	0	0.385513927136261	23	47489285	47490390
ELK1	5'UTR,1stExon,TSS200,TSS1500	chrX:47509884-47510589	8	0	0	0.494686654225272	23	47509884	47510589
WAS	TSS1500,TSS200,5'UTR,1stExon,Body	chrX:48541415-48542398	8	0	0	0.425699830998717	23	48541415	48542398
HDAC6	TSS1500,TSS200,1stExon,5'UTR	chrX:48659624-48660813	8	0	0	0.451721695059002	23	48659624	48660813
PCSK1N	Body,TSS200,TSS1500	chrX:48693397-48694446	8	0	0	0.58122843627289	23	48693397	48694446
GRIPAP1	Body,1stExon,5'UTR,TSS200,TSS1500	chrX:48858587-48859762	8	0	1.30282602669914e-194	0.362774239728207	23	48858587	48859762
CCDC22	TSS200,5'UTR,1stExon,Body	chrX:49091760-49092437	8	0	0	0.438962793518442	23	49091760	49092437
NUDT10	TSS1500,TSS200,5'UTR	chrX:51074068-51075797	8	0	6.07626157239541e-74	0.377002192300209	23	51074068	51075797
APEX2	TSS1500,TSS200,1stExon,5'UTR	chrX:55026135-55026862	8	0	0	0.421645430376572	23	55026135	55026862
MAGEH1	TSS1500,1stExon,5'UTR,3'UTR	chrX:55478180-55479616	8	0	0	0.476934876035143	23	55478180	55479616
RRAGB	TSS1500,TSS200,5'UTR,1stExon	chrX:55743906-55744275	8	0	0	0.39999720857793	23	55743906	55744275
SPIN3	Body,5'UTR,1stExon,TSS200,TSS1500	chrX:57021244-57022192	8	0	0	0.512522854132787	23	57021244	57022192
		chrX:64254240-64255552	8	0	0	0.486671317644336	23	64254240	64255552
OPHN1	1stExon,5'UTR,TSS200,TSS1500	chrX:67653156-67653749	8	0	0	0.411378304398312	23	67653156	67653749
STARD8	TSS1500,TSS200,1stExon,5'UTR	chrX:67867130-67867718	8	0	0	0.498821746621007	23	67867130	67867718
DGAT2L6	TSS1500,TSS200,1stExon,Body	chrX:69396399-69397704	8	0	7.52758526404161e-211	-0.250612159255756	23	69396399	69397704
MED12	TSS1500,TSS200,5'UTR,1stExon,Body	chrX:70337635-70339207	8	0	0	0.448701292102581	23	70337635	70339207
NONO,BCYRN1	TSS1500,Body,TSS200,5'UTR,1stExon	chrX:70502155-70504058	8	0	2.16109536201666e-119	0.40870330527985	23	70502155	70504058
PIN4	TSS1500,TSS200,5'UTR,Body,1stExon	chrX:71401009-71402430	8	0	1.68001821401814e-120	0.319276115555673	23	71401009	71402430
ERCC6L,PIN4	Body,1stExon,5'UTR,TSS200,TSS1500	chrX:71458261-71459119	8	0	0	0.346268977836755	23	71458261	71459119
HDAC8	Body,1stExon,5'UTR,TSS200,TSS1500	chrX:71792488-71793639	8	0	0	0.411554969911169	23	71792488	71793639
PHKA1	Body,1stExon,TSS200,TSS1500	chrX:71933616-71934695	8	0	0	0.403128965737682	23	71933616	71934695
ZCCHC13	TSS200,1stExon,5'UTR,3'UTR	chrX:73523856-73524694	8	0	0	-0.293053566109041	23	73523856	73524694
UPRT	TSS1500,TSS200,1stExon,5'UTR,Body	chrX:74493352-74494066	8	0	0	0.426909005992608	23	74493352	74494066
CXorf26	TSS1500,TSS200,5'UTR,1stExon,Body	chrX:75391688-75393425	8	0	0	0.407430200287161	23	75391688	75393425
BRWD3	Body,1stExon,5'UTR,TSS1500	chrX:80064750-80065793	8	0	0	0.526542081061472	23	80064750	80065793
ARMCX4	TSS1500,TSS200,Body	chrX:100672737-100673802	8	0	0	0.384952762028464	23	100672737	100673802
GPRASP1	TSS1500,TSS200,5'UTR	chrX:101905837-101907254	8	0	0	0.540751394327882	23	101905837	101907254
TCEAL3	TSS1500,TSS200,5'UTR	chrX:102862621-102863013	8	0	0	0.392758738166586	23	102862621	102863013
RAB9B	1stExon,5'UTR,TSS200,TSS1500	chrX:103087077-103089404	8	0	1.10074679617334e-18	0.404872341596821	23	103087077	103089404
MIR1256,TMSB15B	Body,TSS200,1stExon,5'UTR	chrX:103217051-103218066	8	0	0	0.43464771197314	23	103217051	103218066
KCNE1L	3'UTR,1stExon,5'UTR,TSS200,TSS1500	chrX:108867725-108869721	8	0	7.22630195758094e-117	0.35340403048309	23	108867725	108869721
		chrX:119133700-119135074	8	0	0	0.459967122418763	23	119133700	119135074
GLUD2	TSS1500,TSS200,1stExon,3'UTR	chrX:120181090-120183585	8	0	5.20999590491541e-68	0.289910009322863	23	120181090	120183585
DCAF12L2	TSS200,TSS1500	chrX:125300035-125301098	8	0	0	0.480456914662191	23	125300035	125301098
FLJ30058	Body	chrX:130215993-130218006	8	0	0	0.385882603142887	23	130215993	130218006
FAM127C	1stExon,3'UTR,5'UTR,TSS200,TSS1500	chrX:134155873-134157153	8	0	0	0.463296425168095	23	134155873	134157153
FAM127B	5'UTR,1stExon,TSS200,TSS1500	chrX:134186198-134186640	8	0	0	0.411668432882664	23	134186198	134186640
ZIC3	Body,3'UTR	chrX:136650951-136652725	8	0	3.62173099567579e-52	0.411401998740924	23	136650951	136652725
		chrX:136655880-136658162	8	0	2.05409406547806e-120	0.32858657867294	23	136655880	136658162
MCF2	5'UTR	chrX:138773467-138775076	8	0	0	0.417614557004856	23	138773467	138775076
		chrX:139592127-139593505	8	0	5.68538808587298e-296	0.293802052106065	23	139592127	139593505
MAGEA8	TSS1500,TSS200,5'UTR,1stExon	chrX:149008828-149010149	8	0	8.41099103256451e-160	-0.213672126558866	23	149008828	149010149
		chrX:152066221-152066845	8	0	0	0.504688135805504	23	152066221	152066845
FAM58A	Body,5'UTR,1stExon,TSS200,TSS1500	chrX:152863995-152865295	8	0	0	0.497621008520718	23	152863995	152865295
L1CAM	Body,1stExon,TSS200,TSS1500	chrX:153140985-153141905	8	0	5.72904055718838e-250	0.12652398819565	23	153140985	153141905
LAGE3	Body,1stExon,5'UTR,TSS200,TSS1500	chrX:153707029-153708103	8	0	0	0.533486410694588	23	153707029	153708103
MID1	5'UTR,1stExon,TSS200	chrX:10588200-10588738	7	0	0	0.345912898699401	23	10588200	10588738
ARHGAP6	Body	chrX:11445498-11446209	7	0	0	0.421795464847394	23	11445498	11446209
ASB9	1stExon,5'UTR,TSS200,TSS1500	chrX:15288115-15289615	7	0	4.49420912386208e-32	0.411559134400532	23	15288115	15289615
IL1RAPL1	TSS1500,TSS200,5'UTR,1stExon	chrX:28604661-28605742	7	0	0	0.443399445661302	23	28604661	28605742
MAGEB1	5'UTR,TSS1500,TSS200,1stExon	chrX:30264626-30265447	7	0	0	-0.250207757948256	23	30264626	30265447
TMEM47	Body,TSS200,TSS1500	chrX:34674190-34675964	7	0	1.47725628106533e-321	0.399815075379763	23	34674190	34675964
XK	TSS1500,5'UTR,1stExon,Body	chrX:37544457-37545586	7	0	0	0.56546582240075	23	37544457	37545586
EFHC2	Body,TSS200,TSS1500	chrX:44202713-44204116	7	0	1.1522191192629e-92	0.128920545356072	23	44202713	44204116
SYN1,TIMP1	Body,TSS1500,TSS200,5'UTR,1stExon	chrX:47441049-47441779	7	0	0	0.490949247607086	23	47441049	47441779
ZNF630	TSS200,TSS1500	chrX:47930589-47931806	7	0	9.20267359996717e-187	0.381107749413046	23	47930589	47931806
EBP	TSS1500,TSS200,1stExon,5'UTR	chrX:48379816-48380420	7	0	0	0.428712019448369	23	48379816	48380420
SUV39H1	TSS1500,TSS200,Body	chrX:48554185-48555977	7	0	1.6758145221857e-288	0.419287006626899	23	48554185	48555977
KCND1	1stExon,5'UTR,TSS200,TSS1500	chrX:48827880-48829251	7	0	0	0.470009642432102	23	48827880	48829251
		chrX:51137589-51139481	7	0	2.1303850122205e-87	0.384459377675671	23	51137589	51139481
GSPT2	TSS1500,TSS200,5'UTR,1stExon	chrX:51485489-51487720	7	0	1.05730574304136e-81	0.378106452349227	23	51485489	51487720
		chrX:53122826-53123831	7	0	0	0.472712666297033	23	53122826	53123831
WNK3	5'UTR,1stExon,TSS200,TSS1500	chrX:54383906-54385662	7	0	0	0.36394037869112	23	54383906	54385662
FAAH2	TSS1500,TSS200,5'UTR,1stExon	chrX:57311872-57313197	7	0	7.13811770137777e-252	0.28956141607802	23	57311872	57313197
MIR1468	Body,TSS1500	chrX:63004884-63007070	7	0	1.395989060222e-108	0.457269245945782	23	63004884	63007070
MSN	TSS1500,TSS200,Body	chrX:64886649-64887827	7	0	0	0.344118653075203	23	64886649	64887827
EFNB1	Body,3'UTR	chrX:68059898-68061160	7	0	1.90005604488784e-271	-0.282454074754522	23	68059898	68061160
		chrX:68348071-68348839	7	0	0	0.36944983693671	23	68348071	68348839
PJA1	5'UTR,1stExon,TSS200	chrX:68384259-68385467	7	0	0	0.433857671781219	23	68384259	68385467
GDPD2	TSS1500,TSS200,1stExon,5'UTR	chrX:69641418-69643844	7	0	6.03083899490119e-202	0.206264000085136	23	69641418	69643844
		chrX:70272390-70273384	7	0	0	0.400598615959772	23	70272390	70273384
IL2RG	1stExon,TSS200,TSS1500	chrX:70331315-70332901	7	0	1.96412714296688e-28	0.347162201116907	23	70331315	70332901
BCYRN1,TAF1	Body,TSS1500,TSS200,1stExon	chrX:70585545-70586753	7	0	0	0.416842035624304	23	70585545	70586753
NHSL2	TSS1500,TSS200,1stExon,Body	chrX:71130538-71131891	7	0	0	0.55743816998808	23	71130538	71131891
		chrX:73755969-73756802	7	0	0	0.507131888844305	23	73755969	73756802
ITM2A	Body,1stExon,5'UTR,TSS1500	chrX:78622565-78624108	7	0	1.85426360423259e-95	0.348947684713321	23	78622565	78624108
POF1B	Body,5'UTR,TSS200	chrX:84634308-84634768	7	0	0	-0.232257434130537	23	84634308	84634768
CHM	1stExon,5'UTR,TSS200,TSS1500	chrX:85302489-85303427	7	0	9.11784112903312e-232	0.239496343159947	23	85302489	85303427
TMEM35	TSS1500,TSS200,1stExon,5'UTR,Body	chrX:100332757-100334897	7	0	1.17099304597742e-72	0.222123744912174	23	100332757	100334897
TCEAL2	TSS1500,TSS200	chrX:101379978-101380608	7	0	0	0.493844420214405	23	101379978	101380608
TCEAL8	1stExon,5'UTR,TSS200	chrX:102510111-102510314	7	0	0	0.438745497342362	23	102510111	102510314
TCEAL5	5'UTR,1stExon,TSS200,TSS1500	chrX:102531009-102532056	7	0	0	0.282562420506143	23	102531009	102532056
GLRA4	5'UTR,1stExon,TSS200,TSS1500	chrX:102983199-102984217	7	0	0	-0.292525349620875	23	102983199	102984217
TBC1D8B	TSS1500,TSS200,5'UTR,1stExon,Body	chrX:106044844-106046437	7	0	4.95578637668756e-140	0.339835219710348	23	106044844	106046437
LUZP4	TSS1500,TSS200,1stExon,5'UTR,Body	chrX:114523842-114524470	7	0	0	-0.285344277598852	23	114523842	114524470
LAMP2	Body,1stExon,5'UTR,TSS200	chrX:119602917-119603333	7	0	0	0.456335835560265	23	119602917	119603333
THOC2	Body,TSS200	chrX:122864788-122867073	7	0	3.00313639982541e-54	0.460620576181437	23	122864788	122867073
XPNPEP2	TSS1500,TSS200,1stExon,5'UTR,Body	chrX:128872002-128873475	7	0	1.49636694172946e-140	0.238197108842436	23	128872002	128873475
SASH3	TSS1500,TSS200,1stExon,5'UTR	chrX:128913578-128913980	7	0	0	0.438552449811649	23	128913578	128913980
		chrX:129086243-129089420	7	0	1.06842439210214e-182	0.422008680759201	23	129086243	129089420
		chrX:129193893-129194982	7	0	0	0.478056555196228	23	129193893	129194982
ZNF280C	5'UTR,1stExon,TSS200	chrX:129402160-129402953	7	0	0	0.459956272211827	23	129402160	129402953
HS6ST2	5'UTR,1stExon,TSS200,TSS1500	chrX:132094977-132096915	7	0	3.72942090910394e-168	-0.299101298762462	23	132094977	132096915
		chrX:135991334-135992020	7	0	0	0.466632008027063	23	135991334	135992020
		chrX:139013957-139015886	7	0	0	0.391865248256256	23	139013957	139015886
VMA21	TSS1500,TSS200,Body	chrX:150564821-150565921	7	0	0	0.479087403510324	23	150564821	150565921
		chrX:150863180-150864804	7	0	0	0.42860534568253	23	150863180	150864804
PLXNB3	TSS1500,TSS200,5'UTR,1stExon,Body	chrX:153029150-153031002	7	0	5.06545509198948e-32	-0.243042856950385	23	153029150	153031002
ARHGAP4	1stExon,TSS200,TSS1500	chrX:153191600-153194172	7	0	7.99395512763128e-311	0.36974517030906	23	153191600	153194172
		chrX:18692821-18693859	6	0	0	0.428478145671397	23	18692821	18693859
LOC729609	TSS1500	chrX:20008364-20009661	6	0	4.04431959290626e-155	0.366745294777027	23	20008364	20009661
PRDX4	TSS1500,1stExon,Body	chrX:23684892-23686290	6	0	1.0016215385499e-201	0.467821538085572	23	23684892	23686290
KLHL15	5'UTR	chrX:24042365-24044093	6	0	0	0.389937105597239	23	24042365	24044093
		chrX:33743566-33745255	6	0	1.28710571326938e-106	0.244040879613057	23	33743566	33745255
SYN1	Body	chrX:47433374-47434561	6	0	1.63180860570966e-209	0.251009503275201	23	47433374	47434561
		chrX:48910725-48911600	6	0	0	0.405272563973277	23	48910725	48911600
MAGIX	Body,3'UTR	chrX:49022452-49023115	6	0	0	0.429669564008575	23	49022452	49023115
CACNA1F	Body	chrX:49085918-49087477	6	0	1.77487825932406e-48	0.405344557044888	23	49085918	49087477
MAGED1	TSS1500,TSS200,5'UTR	chrX:51545659-51546668	6	0	0	0.3475634226379	23	51545659	51546668
		chrX:53467938-53469182	6	0	4.31416928233437e-283	0.334051374091008	23	53467938	53469182
		chrX:55934670-55935143	6	0	0	0.34682825365929	23	55934670	55935143
SPIN4	5'UTR,1stExon,TSS200	chrX:62570863-62571385	6	0	0	0.340246266563741	23	62570863	62571385
HEPH	5'UTR,1stExon,Body,TSS1500,TSS200	chrX:65382529-65384237	6	0	2.04574047035646e-106	-0.204938521149265	23	65382529	65384237
STARD8	5'UTR,Body	chrX:67905522-67906758	6	0	0	0.514968668085245	23	67905522	67906758
		chrX:68113437-68115082	6	0	4.00695850593928e-223	0.420526607663316	23	68113437	68115082
P2RY4	1stExon,3'UTR,5'UTR,TSS200,TSS1500	chrX:69478365-69480213	6	0	7.02937902822672e-58	-0.171168935157461	23	69478365	69480213
		chrX:69653552-69655158	6	0	1.87347237520988e-219	0.460127769959396	23	69653552	69655158
NAP1L2	1stExon,5'UTR,TSS200,TSS1500	chrX:72433997-72435117	6	0	0	0.393207941526494	23	72433997	72435117
COX7B	TSS200,1stExon,5'UTR,Body	chrX:77154821-77155144	6	0	0	0.534402762280829	23	77154821	77155144
CENPI	TSS1500	chrX:100353031-100353462	6	0	0	0.448325475004993	23	100353031	100353462
DRP2	TSS1500,TSS200,5'UTR,1stExon	chrX:100474247-100475124	6	0	2.16796986539532e-143	0.301936419543128	23	100474247	100475124
ZMAT1	5'UTR,TSS200,TSS1500	chrX:101186235-101187257	6	0	0	0.487331797572606	23	101186235	101187257
MCART6,ZCCHC18	5'UTR,TSS1500,TSS200,Body,1stExon	chrX:103356134-103357323	6	0	0	0.484921244186762	23	103356134	103357323
		chrX:106692551-106694654	6	0	3.84541250639716e-270	0.42994552614661	23	106692551	106694654
CAPN6	TSS200,TSS1500	chrX:110513791-110515005	6	0	4.04010955374272e-192	-0.343973068414334	23	110513791	110515005
		chrX:119124509-119125722	6	0	0	0.329198649419004	23	119124509	119125722
RAB33A	TSS1500,TSS200,1stExon	chrX:129304869-129306129	6	0	0	0.482542823313012	23	129304869	129306129
RBMX2	TSS1500,TSS200,Body	chrX:129535465-129536117	6	0	0	0.442887476410767	23	129535465	129536117
FLJ30058	5'UTR	chrX:130206879-130207604	6	0	0	0.388022537538464	23	130206879	130207604
MIR450B,MIR450A1,MIR450A2,MIR542	TSS200,Body,TSS1500	chrX:133674329-133675557	6	0	1.94651628228751e-60	-0.31770547925188	23	133674329	133675557
		chrX:133683331-133685325	6	0	0	0.430933231757908	23	133683331	133685325
NCRNA00087	Body,TSS200,TSS1500	chrX:134232157-134233109	6	0	0	0.429007035278441	23	134232157	134233109
NCRNA00086	TSS200	chrX:134555711-134555839	6	0	0	0.443845458704316	23	134555711	134555839
MMGT1	Body,1stExon,5'UTR,TSS200,TSS1500	chrX:135055672-135057092	6	0	0	0.462370426174807	23	135055672	135057092
ARHGEF6	Body	chrX:135849065-135850876	6	0	6.47592353586968e-225	0.424780266674436	23	135849065	135850876
		chrX:136629694-136630705	6	0	0	0.351630273657972	23	136629694	136630705
		chrX:149715388-149716604	6	0	2.1341379375085e-258	0.51093439037532	23	149715388	149716604
PNMA3	TSS1500,TSS200,1stExon,5'UTR,Body	chrX:152224090-152226334	6	0	9.41200186060823e-30	0.482407273432242	23	152224090	152226334
DUSP9	5'UTR,Body	chrX:152912242-152913595	6	0	0	0.467988781270194	23	152912242	152913595
		chrX:153151054-153152572	6	0	2.97557952126933e-318	0.327060960971862	23	153151054	153152572
RENBP	1stExon,5'UTR,TSS200,TSS1500	chrX:153210107-153211711	6	0	7.81364354490922e-05	0.264196462485878	23	153210107	153211711
		chrX:153401597-153403150	6	0	8.40369299217903e-256	0.46059030944724	23	153401597	153403150
FLNA	Body,5'UTR	chrX:153598077-153600494	6	0	2.8087403622623e-257	0.320097760870064	23	153598077	153600494
RAB39B	Body,1stExon,5'UTR,TSS200,TSS1500	chrX:154493215-154494416	6	0	4.04005352717204e-290	0.37521351518461	23	154493215	154494416
WWC3	TSS1500,5'UTR	chrX:9982520-9984977	5	0	2.1673235344048e-133	0.394440597546188	23	9982520	9984977
CLCN4	5'UTR	chrX:10126321-10126881	5	0	4.70880751831463e-291	0.267811377874599	23	10126321	10126881
GPM6B	1stExon,5'UTR,Body,TSS1500	chrX:13835198-13835568	5	0	0	-0.361563138715658	23	13835198	13835568
NHS	Body	chrX:17673760-17674676	5	0	0	0.420969589593335	23	17673760	17674676
		chrX:36975171-36976515	5	0	0	0.452787995187015	23	36975171	36976515
		chrX:37001209-37003934	5	0	1.38931170508666e-66	0.470857054261719	23	37001209	37003934
NDP	5'UTR,1stExon,TSS200,TSS1500	chrX:43832280-43833130	5	0	2.4660385992382e-156	0.295781775541955	23	43832280	43833130
		chrX:45709881-45711234	5	0	5.67125321409944e-308	0.450798695655996	23	45709881	45711234
		chrX:47382438-47383901	5	0	2.90322376718961e-152	0.345046229049618	23	47382438	47383901
		chrX:47483024-47483418	5	0	0	0.462853083956763	23	47483024	47483418
		chrX:48534592-48535266	5	0	0	0.399899415008655	23	48534592	48535266
		chrX:48595527-48596117	5	0	0	0.480485578939623	23	48595527	48596117
PCSK1N	3'UTR,Body	chrX:48689617-48690826	5	0	0	0.336958504234445	23	48689617	48690826
WDR45	TSS200,5'UTR,TSS1500	chrX:48937688-48937975	5	0	0	0.420135056414499	23	48937688	48937975
NUDT11	Body,TSS200,TSS1500	chrX:51237838-51240059	5	0	5.26731890426274e-41	0.390143935596697	23	51237838	51240059
HUWE1	5'UTR	chrX:53710374-53711167	5	0	0	0.466647873503795	23	53710374	53711167
		chrX:54665817-54666407	5	0	0	0.468593346793494	23	54665817	54666407
SPIN2B	5'UTR,1stExon,TSS200,TSS1500	chrX:57147369-57148257	5	0	0	0.41970678649732	23	57147369	57148257
		chrX:68757663-68759322	5	0	1.54751873516388e-232	0.295950481568023	23	68757663	68759322
NHSL2	Body	chrX:71238329-71238826	5	0	0	0.345652029032581	23	71238329	71238826
XIST	TSS200,TSS1500	chrX:73072619-73073711	5	0	1.51419568228485e-48	-0.332494216508711	23	73072619	73073711
ATP7A	TSS200,1stExon,5'UTR	chrX:77166064-77166354	5	0	0	0.435778853706268	23	77166064	77166354
TBX22	5'UTR,TSS1500,Body,1stExon	chrX:79277067-79278012	5	0	2.32523921148242e-252	0.423740749482364	23	79277067	79278012
		chrX:100446220-100447575	5	0	0	0.469645547469937	23	100446220	100447575
BTK	5'UTR,TSS200,TSS1500	chrX:100640503-100642128	5	0	4.89283932730477e-78	-0.296586092844598	23	100640503	100642128
BEX2	1stExon,5'UTR,TSS200,TSS1500	chrX:102565608-102566419	5	0	0	0.454451814418798	23	102565608	102566419
WBP5	TSS200,1stExon,5'UTR	chrX:102611253-102611843	5	0	0	0.381485098101072	23	102611253	102611843
		chrX:106515818-106516773	5	0	0	0.45836635437584	23	106515818	106516773
KLHL13	5'UTR,Body,1stExon,TSS200,TSS1500	chrX:117106802-117107923	5	0	2.94439148338325e-192	-0.249164966555289	23	117106802	117107923
		chrX:117972862-117973920	5	0	0	0.482941309202753	23	117972862	117973920
		chrX:118406911-118407852	5	0	0	0.497234840912009	23	118406911	118407852
		chrX:128812233-128812557	5	0	0	0.489588109433112	23	128812233	128812557
VGLL1,MIR934	Body,TSS1500,TSS200	chrX:135631653-135633029	5	0	7.79323980785087e-241	-0.229090305978547	23	135631653	135633029
		chrX:136134475-136135503	5	0	0	0.440864887961508	23	136134475	136135503
		chrX:136631809-136633483	5	0	0	0.397252098940698	23	136631809	136633483
FGF13	5'UTR,Body	chrX:138276904-138277374	5	0	0	0.343184143501646	23	138276904	138277374
		chrX:139173266-139173965	5	0	0	0.48223228812291	23	139173266	139173965
GABRA3	5'UTR,1stExon,TSS200,TSS1500	chrX:151619390-151620975	5	0	3.11951314517344e-138	0.314658341607211	23	151619390	151620975
		chrX:152782399-152783792	5	0	3.71940975336403e-268	0.405437200242095	23	152782399	152783792
		chrX:152875453-152876286	5	0	0	0.460735244555776	23	152875453	152876286
PDZD4	Body	chrX:153084485-153085101	5	0	0	0.282858812169111	23	153084485	153085101
PLXNA3	TSS1500,5'UTR,1stExon	chrX:153686026-153686926	5	0	0	0.492682588402232	23	153686026	153686926
		chrX:12974205-12974819	4	0	0	0.300078421055882	23	12974205	12974819
FAM9C	5'UTR,1stExon,TSS200	chrX:13062651-13062862	4	0	0	-0.239247269133906	23	13062651	13062862
		chrX:37764816-37765302	4	0	0	0.264232116204888	23	37764816	37765302
		chrX:39472958-39473901	4	0	3.52833710280904e-203	0.336424381976066	23	39472958	39473901
CXorf36	Body	chrX:45016993-45017139	4	0	0	-0.178848001353307	23	45016993	45017139
		chrX:48748398-48749177	4	0	0	0.473823939537586	23	48748398	48749177
		chrX:53023879-53025026	4	0	9.45392053716316e-150	0.457883738632373	23	53023879	53025026
GPR173	TSS1500,1stExon,5'UTR	chrX:53077301-53078631	4	0	5.33210228796689e-206	0.3711068194367	23	53077301	53078631
TSPYL2	3'UTR	chrX:53117672-53118080	4	0	0	0.399144004736052	23	53117672	53118080
TRO	TSS1500,5'UTR,1stExon	chrX:54946801-54947822	4	0	5.81217086414037e-227	0.2887902550815	23	54946801	54947822
ZXDB	TSS1500,TSS200,1stExon	chrX:57617561-57618891	4	0	0	0.437360876208064	23	57617561	57618891
		chrX:70401955-70402457	4	0	0	0.342141411502955	23	70401955	70402457
HMGN5	Body,5'UTR	chrX:80376497-80377408	4	0	0	0.393772433320783	23	80376497	80377408
TCEAL6	5'UTR,TSS200	chrX:101397143-101397542	4	0	0	0.462986922422744	23	101397143	101397542
BHLHB9	TSS1500,TSS200,5'UTR,1stExon	chrX:101975281-101975840	4	0	0	0.343145497643161	23	101975281	101975840
BEX1	5'UTR,1stExon,TSS1500	chrX:102318867-102320380	4	0	3.14683952991059e-43	0.457852477835441	23	102318867	102320380
		chrX:115084903-115085590	4	0	0	0.249125211735165	23	115084903	115085590
		chrX:118616427-118617111	4	0	0	0.539150325359032	23	118616427	118617111
BCORL1	5'UTR	chrX:129118276-129118953	4	0	0	0.426878767435044	23	129118276	129118953
ZNF75D	5'UTR	chrX:134429653-134429972	4	0	0	0.348832811890291	23	134429653	134429972
		chrX:139521282-139521812	4	0	0	0.327336506034619	23	139521282	139521812
		chrX:139846499-139846881	4	0	0	0.412539096677638	23	139846499	139846881
LOC100131434,CXorf40A	TSS1500,5'UTR,1stExon	chrX:148622220-148623024	4	0	0	0.495529061740085	23	148622220	148623024
MAMLD1	TSS1500,TSS200,5'UTR,1stExon	chrX:149613398-149613745	4	0	0	-0.329465694235648	23	149613398	149613745
LANCL3	1stExon,5'UTR,Body	chrX:37430889-37431920	3	0	3.34525724687864e-226	0.390446339513215	23	37430889	37431920
SYP	3'UTR,Body	chrX:49047791-49048031	3	0	0	0.441823362505478	23	49047791	49048031
		chrX:53029709-53030043	3	0	0	0.34084157489353	23	53029709	53030043
PFKFB1	1stExon,5'UTR,TSS200	chrX:55020450-55020520	3	0	0	-0.239120207402588	23	55020450	55020520
FOXO4,CXorf65	3'UTR,Body	chrX:70323289-70323912	3	0	3.2787325632514e-288	0.425319510092302	23	70323289	70323912
CXorf65,IL2RG	TSS1500,3'UTR,Body	chrX:70327506-70328127	3	0	2.91974917428511e-260	0.379418296133791	23	70327506	70328127
NHSL2	Body	chrX:71289025-71289513	3	0	0	0.290243412559492	23	71289025	71289513
CDX4	Body	chrX:72668487-72668847	3	0	0	0.314834299410752	23	72668487	72668847
XIST	Body	chrX:73071041-73071194	3	0	0	-0.407321679254687	23	73071041	73071194
TCEAL4	5'UTR	chrX:102840724-102840997	3	0	0	0.360524713097551	23	102840724	102840997
NXT2	Body	chrX:108780127-108780677	3	0	0	0.238016283440879	23	108780127	108780677
		chrX:129254804-129255138	3	0	0	0.365295911528322	23	129254804	129255138
LOC286467	Body	chrX:130929940-130930388	3	0	0	-0.453772119510968	23	130929940	130930388
		chrX:134138149-134138364	3	0	0	0.429070571365512	23	134138149	134138364
		chrX:136627602-136628604	3	0	3.88047574796593e-216	0.329750364777074	23	136627602	136628604
		chrX:152586916-152587146	3	0	0	0.347159805039555	23	152586916	152587146
		chrX:152740227-152740645	3	0	0	0.479493892210412	23	152740227	152740645
SLC6A8	1stExon,TSS1500,Body,TSS200	chrX:152954284-152954859	3	0	1.50506038782693e-244	0.378592426783027	23	152954284	152954859
ARHGAP4	Body	chrX:153189769-153190589	3	0	0	0.41075723427216	23	153189769	153190589
		chrX:20431166-20431329	2	0	0	0.420156494534631	23	20431166	20431329
		chrX:25039068-25039203	2	0	0	0.28985913976357	23	25039068	25039203
		chrX:36981602-36982194	2	0	0	0.450031372767071	23	36981602	36982194
		chrX:51361516-51361885	2	0	0	0.407868703788874	23	51361516	51361885
ASB12	TSS1500	chrX:63446044-63446644	2	0	2.30254901761331e-302	-0.28911203311573	23	63446044	63446644
ARMCX2	TSS1500	chrX:100916001-100916283	2	0	3.3228069115823e-279	-0.30223205289265	23	100916001	100916283
VGLL1	5'UTR	chrX:135617725-135617792	2	0	0	-0.26715642904785	23	135617725	135617792
PDZD4	Body	chrX:153082274-153083134	2	0	1.89045479930627e-94	0.38593539677622	23	153082274	153083134
DCAF8L1	5'UTR,1stExon,TSS200,TSS1500	chrX:27999538-28000653	6	7.65801751053932e-322	6.98663169679329e-60	-0.211635535978346	23	27999538	28000653
SMEK3P	Body,TSS200,TSS1500	chrX:27481149-27481778	7	3.40411229984619e-320	7.80332345513665e-300	-0.177850795390025	23	27481149	27481778
		chrX:25035867-25036057	3	1.32433011797067e-317	2.23817638351645e-295	0.245749295800552	23	25035867	25036057
NCRNA00182	Body	chrX:73325026-73325521	4	3.81124264871086e-317	1.82961498543658e-295	-0.336027648460632	23	73325026	73325521
		chrX:107178820-107180121	4	2.74711809651335e-309	9.38005625930971e-146	0.444920241338893	23	107178820	107180121
MIR1256,H2BFM	Body,TSS1500,TSS200,1stExon,5'UTR	chrX:103294169-103295154	9	8.02715691829536e-306	5.29084453216849e-207	-0.17152872358448	23	103294169	103295154
BGN	TSS1500,TSS200,5'UTR	chrX:152759883-152760906	9	4.93188293607511e-304	3.56769302958892e-269	0.348253879287398	23	152759883	152760906
		chrX:102024057-102024320	4	1.12397104091088e-303	2.40505008608183e-285	0.345588394409035	23	102024057	102024320
		chrX:41301435-41302010	4	5.40751347499864e-303	8.35359743067266e-278	0.173213807223501	23	41301435	41302010
PCYT1B	5'UTR,1stExon,TSS200,TSS1500	chrX:24690870-24692176	8	1.95712408607865e-302	1.84305559189751e-105	-0.210731252296067	23	24690870	24692176
		chrX:52005068-52005211	2	4.1235203748445e-302	7.01840104443363e-302	0.138176442429726	23	52005068	52005211
AR	TSS1500,Body	chrX:66787995-66788395	6	1.68509560859029e-301	7.78017206776412e-297	-0.272384390181952	23	66787995	66788395
MIR2114	TSS1500,TSS200,Body	chrX:149394958-149396268	6	4.36720408089001e-301	8.87917090971835e-158	-0.249229247555737	23	149394958	149396268
TMEM27	5'UTR,1stExon,TSS200,TSS1500	chrX:15683007-15683977	9	1.95180764229229e-297	1.44415332711679e-257	-0.183487491280815	23	15683007	15683977
		chrX:34165065-34165643	5	7.05789171943758e-292	9.93598160828219e-277	-0.221159509536872	23	34165065	34165643
SATL1	1stExon,TSS200,TSS1500	chrX:84363758-84364580	5	1.16895192327179e-289	7.95801219654705e-202	-0.214626155475932	23	84363758	84364580
AMOT	5'UTR,TSS1500	chrX:112067706-112067833	3	2.3016973262964e-289	3.869464371593e-287	-0.269523864083968	23	112067706	112067833
SRPX2	TSS1500,TSS200,1stExon,5'UTR	chrX:99898314-99899378	9	9.18755448953352e-289	1.38680008772014e-156	-0.173596693051578	23	99898314	99899378
CLCN5,MIR362,MIR500,MIR501	Body,TSS1500	chrX:49772184-49774573	8	1.54481897903376e-288	4.32123587522898e-115	-0.279453767870872	23	49772184	49774573
ZCCHC5	5'UTR	chrX:77914054-77914115	2	1.91577109641859e-288	5.94519154277405e-288	0.335523344901995	23	77914054	77914115
		chrX:68525613-68525883	3	6.40587511547851e-286	4.20252070535877e-267	0.247297265718309	23	68525613	68525883
TEX11	5'UTR,TSS200,TSS1500	chrX:70128121-70129657	8	1.35335716681808e-283	9.12771770814419e-32	-0.187171993830822	23	70128121	70129657
		chrX:65042288-65043187	2	5.80155330436236e-283	3.32712273297587e-124	0.366835217744392	23	65042288	65043187
		chrX:123466420-123467232	4	1.36046362613955e-282	4.94669202702394e-212	-0.185254427783308	23	123466420	123467232
		chrX:41134875-41135632	4	3.40580742023183e-282	2.4592924623831e-151	0.200820932020457	23	41134875	41135632
IKBKG,G6PD	TSS1500,Body,TSS200,1stExon	chrX:153770045-153770983	7	1.40574321701573e-281	1.12881718138456e-189	0.269754515487755	23	153770045	153770983
CXorf61	1stExon,5'UTR,TSS200,TSS1500	chrX:115594046-115594970	5	2.75106671698215e-280	1.79003887796411e-228	-0.237370590204078	23	115594046	115594970
CXorf15	TSS1500,TSS200,1stExon,Body	chrX:16803667-16805691	12	1.50954164641996e-278	1.2408262072803e-22	0.0903635918657791	23	16803667	16805691
TBL1X	5'UTR,TSS1500,TSS200,1stExon	chrX:9432530-9435372	13	4.66788868932289e-277	2.4695234855248e-127	-0.300348803655509	23	9432530	9435372
		chrX:40125480-40126867	6	1.06103492357744e-276	6.55175957301967e-72	0.1062622992581	23	40125480	40126867
NCRNA00182,MIR421,MIR374B	Body,TSS200,TSS1500	chrX:73437943-73439721	7	3.21397180684156e-276	4.06017162847614e-106	-0.118560526962187	23	73437943	73439721
SEPT6	Body	chrX:118824969-118825305	2	3.871562437384e-272	2.54809931043271e-265	0.376301844648426	23	118824969	118825305
SYAP1	TSS1500,TSS200,Body,5'UTR,1stExon	chrX:16737416-16738200	11	7.34548075987587e-271	3.03067596727265e-177	0.0666302572660342	23	16737416	16738200
UBE2DNL	TSS200,Body	chrX:84189001-84189658	6	1.31500382018288e-269	5.17287102162361e-206	-0.176740644142074	23	84189001	84189658
		chrX:150250749-150251337	5	4.45214103260224e-265	2.91876710197615e-247	0.142726137840845	23	150250749	150251337
CD40LG	TSS1500,TSS200,1stExon	chrX:135729658-135730445	9	2.79378427502127e-264	7.92664098339844e-180	0.254131300116272	23	135729658	135730445
FOXP3	1stExon,5'UTR,TSS200,TSS1500	chrX:49121205-49122718	6	7.53543427272239e-264	1.9676756925652e-17	-0.215921092297368	23	49121205	49122718
		chrX:39863342-39869105	18	2.03995937159564e-262	1.35800474496807e-37	-0.267489371970661	23	39863342	39869105
BRS3	TSS1500,1stExon,5'UTR	chrX:135568677-135570618	4	2.43167509726191e-260	8.1899740758872e-90	-0.270307269639805	23	135568677	135570618
ARMCX4	Body	chrX:100740275-100740937	2	4.38882258449202e-260	2.10173977295874e-120	0.315888061715664	23	100740275	100740937
BCOR	5'UTR	chrX:40030456-40032180	6	3.8069297194098e-259	9.37051437818479e-53	0.218733895878459	23	40030456	40032180
NLGN3	Body	chrX:70389504-70389536	2	4.40657240641078e-258	3.40034369831134e-257	-0.267719300572731	23	70389504	70389536
CXorf27	TSS1500,1stExon	chrX:37849863-37850402	3	8.4117251532192e-258	9.17078955228797e-203	-0.203260400123357	23	37849863	37850402
KLHL4	TSS1500,1stExon,5'UTR	chrX:86771551-86772895	4	4.53628835524617e-257	9.21652866911352e-13	0.180162593102365	23	86771551	86772895
MIR223	TSS1500,TSS200,Body	chrX:65238507-65238737	3	1.30853758223742e-256	1.30663076048666e-233	0.167166957901554	23	65238507	65238737
AKAP4	5'UTR,1stExon,Body,TSS200,TSS1500	chrX:49964918-49966273	5	9.75269105878601e-255	1.78523080733932e-69	-0.305894918428143	23	49964918	49966273
		chrX:50024233-50024550	4	5.47196072437589e-254	8.58449101059505e-251	-0.145537340175159	23	50024233	50024550
ARR3,RAB41	Body,TSS1500,3'UTR,TSS200	chrX:69501023-69502490	8	9.50437103650308e-253	3.32380138969172e-77	-0.151586614749448	23	69501023	69502490
		chrX:68441389-68442327	4	1.1752414693852e-250	1.23244439797571e-221	0.217528289232688	23	68441389	68442327
DCAF12L2	1stExon	chrX:125298533-125299033	2	1.51700344623884e-250	1.96315541609024e-46	-0.0671717962774687	23	125298533	125299033
AVPR2	TSS1500	chrX:153166595-153166733	3	1.19105316337464e-249	1.30555082861909e-240	0.339259817435187	23	153166595	153166733
NHS	TSS1500,Body,1stExon,5'UTR	chrX:17652385-17653562	4	2.73702099053255e-248	1.1312358279646e-42	-0.332774179630551	23	17652385	17653562
FRMPD4	Body	chrX:12600986-12601783	5	1.12941440749487e-247	2.78698638214726e-126	-0.193188623351543	23	12600986	12601783
ALAS2	5'UTR,1stExon,TSS1500	chrX:55057010-55058095	4	5.49173622773594e-244	2.48490267929017e-112	-0.173383180299891	23	55057010	55058095
RAB33A	Body	chrX:129307331-129307515	2	5.32443427992106e-236	4.77784570346232e-212	0.310878406903053	23	129307331	129307515
PABPC5	5'UTR,1stExon,Body	chrX:90689603-90690987	6	7.01051971334162e-236	1.01674365749081e-108	0.190327951811462	23	90689603	90690987
VSIG1	TSS1500,1stExon,5'UTR	chrX:107287269-107288210	3	1.95655158487022e-235	8.83598596262585e-77	-0.317250194899863	23	107287269	107288210
GUCY2F	1stExon,5'UTR,TSS200,TSS1500	chrX:108725107-108725540	3	1.84459728241807e-234	1.80704003167836e-223	-0.255948753194182	23	108725107	108725540
MTMR1	Body	chrX:149930532-149930840	4	3.8454237553593e-234	5.91335381210681e-232	-0.143660777638762	23	149930532	149930840
ATP11C	Body,TSS200,TSS1500	chrX:138913929-138915704	6	1.30398590874089e-232	2.47366108949506e-18	0.255414629181612	23	138913929	138915704
ARX	Body	chrX:25027268-25028057	3	1.49976784033741e-232	3.27229703530319e-199	0.255065950307115	23	25027268	25028057
ZNF645	TSS1500,TSS200,1stExon	chrX:22290484-22291430	7	1.95644938460165e-228	9.49995517904739e-192	-0.146526993721365	23	22290484	22291430
BCYRN1,CXCR3	Body,5'UTR,TSS200,TSS1500	chrX:70837990-70839284	5	1.45345620913287e-227	5.14840844608119e-64	0.327249806446794	23	70837990	70839284
BMX	TSS1500,5'UTR,TSS200,1stExon	chrX:15524730-15525514	4	1.15669983947192e-226	3.84314490421659e-164	-0.248458965039892	23	15524730	15525514
SMPX	1stExon,5'UTR,TSS200,TSS1500	chrX:21776178-21777644	10	4.57243457750893e-226	1.90419285656842e-101	-0.148571258099774	23	21776178	21777644
RIBC1,SMC1A	TSS1500,Body,1stExon,5'UTR,TSS200	chrX:53448902-53449900	12	1.52737143680049e-222	1.25262641783881e-164	0.121742952014917	23	53448902	53449900
		chrX:40104353-40104514	2	1.81684660565954e-220	2.6008987436381e-220	0.345867363310593	23	40104353	40104514
		chrX:123464624-123465263	2	6.64935396993122e-220	4.48221948994856e-143	0.314050120596163	23	123464624	123465263
LOC550643	TSS200,Body	chrX:56755714-56755717	2	2.29977194982494e-216	2.71850115424684e-216	0.193125865892104	23	56755714	56755717
CCDC160	TSS1500	chrX:133369578-133369745	2	3.50052642147506e-216	8.82704302183155e-174	-0.250375964977305	23	133369578	133369745
CLCN4	5'UTR	chrX:10128853-10128888	2	1.03812832795977e-213	1.1486739773196e-213	-0.261872312916541	23	10128853	10128888
CYSLTR1	5'UTR,1stExon	chrX:77582839-77582913	2	1.7377169727011e-213	2.32431792914759e-213	0.247647366069383	23	77582839	77582913
		chrX:39547825-39548787	3	3.39785631086963e-210	7.25310810307307e-143	0.239542666043517	23	39547825	39548787
STARD8	5'UTR,Body	chrX:67915858-67916187	2	9.77844405213338e-209	2.70118589588292e-172	0.237570855143716	23	67915858	67916187
GPRASP1	Body	chrX:101909064-101909850	2	1.18608727900242e-206	2.22763531922441e-108	-0.225599527247355	23	101909064	101909850
FAM48B1	TSS1500,1stExon	chrX:24380401-24380910	4	1.21871040718316e-206	3.14434067253921e-172	-0.185775724307459	23	24380401	24380910
CCDC120	TSS1500,5'UTR,1stExon	chrX:48915032-48916658	5	6.66415505763904e-206	3.4417454522954e-116	-0.159006191624294	23	48915032	48916658
		chrX:148552552-148552834	4	1.33516029916129e-205	1.85802699987147e-199	0.134054453169458	23	148552552	148552834
IL13RA2	5'UTR,TSS200,TSS1500	chrX:114251838-114253315	4	1.27077572429007e-204	1.76091975895561e-40	-0.244046528979569	23	114251838	114253315
BCOR	5'UTR	chrX:39942648-39944352	5	2.56078333765109e-204	3.00215428214574e-107	-0.34211122089968	23	39942648	39944352
CLCN5,MIR188	Body,TSS200	chrX:49767916-49768189	2	1.14869366749662e-203	1.30746483832978e-197	-0.195321845037934	23	49767916	49768189
DCAF8L2	TSS1500,TSS200,5'UTR,1stExon	chrX:27764690-27765005	5	1.46014616280411e-203	2.572028163487e-177	-0.197473349223204	23	27764690	27765005
NYX	Body,3'UTR	chrX:41332957-41334987	5	1.72047029294833e-203	1.04170130600609e-08	-0.292890962082941	23	41332957	41334987
CUL4B	1stExon,5'UTR,TSS200,TSS1500	chrX:119709371-119710463	5	1.92952638713813e-203	5.77566176221082e-35	-0.230299531648806	23	119709371	119710463
GEMIN8	5'UTR,1stExon,TSS200,TSS1500	chrX:14047648-14048972	12	2.90656967373546e-203	4.03440284335896e-95	0.0663116774926821	23	14047648	14048972
FGF16	TSS1500,TSS200,1stExon	chrX:76708880-76709731	4	1.26942339267841e-202	2.93595220474936e-168	-0.211073508365772	23	76708880	76709731
PRRG3	TSS1500,5'UTR,1stExon,Body	chrX:150865927-150867810	6	3.7622815706015e-200	9.94242734277531e-77	-0.21121557075693	23	150865927	150867810
FMR1NB	TSS1500,TSS200,1stExon,5'UTR	chrX:147062547-147063165	9	1.3648339556895e-198	1.54371536639648e-139	-0.108150946957151	23	147062547	147063165
PLAC1	5'UTR,TSS200,TSS1500	chrX:133792282-133793475	4	2.50592109705472e-198	3.32664973675266e-133	-0.155707296343786	23	133792282	133793475
RBM10	Body	chrX:47038480-47039497	4	1.20106766090978e-196	7.00097380531233e-128	-0.155116571290422	23	47038480	47039497
		chrX:135179916-135180880	6	8.242393413337e-196	1.92319535201927e-123	-0.158967405613201	23	135179916	135180880
PAGE3	5'UTR,1stExon,TSS200,TSS1500	chrX:55290965-55291544	7	1.60248297039157e-195	2.64209040497846e-188	-0.1128937041663	23	55290965	55291544
IQSEC2	Body	chrX:53285917-53286187	2	3.54336667948206e-193	7.16919582663207e-193	-0.242356442035457	23	53285917	53286187
GLOD5	TSS1500,TSS200,Body	chrX:48619642-48620337	3	1.88487805067524e-192	2.71056643474376e-171	0.179724295406506	23	48619642	48620337
ARR3	TSS1500	chrX:69487197-69487748	2	5.80343121344636e-192	5.74238232456818e-163	-0.149606582567706	23	69487197	69487748
PAGE4	TSS1500,TSS200,5'UTR,Body	chrX:49592934-49595088	5	6.31854564383826e-192	1.78499046800871e-14	-0.28022354800554	23	49592934	49595088
SRPK3	TSS1500,TSS200,5'UTR,1stExon,Body	chrX:153046175-153047707	10	4.4144727004646e-191	1.51340913165146e-29	0.273157583794317	23	153046175	153047707
		chrX:150396221-150396241	2	9.8034491676242e-191	1.06996444066442e-190	0.307802635951869	23	150396221	150396241
PAGE2	TSS1500,TSS200	chrX:55115294-55115456	5	2.2201707963177e-189	2.29566001949457e-186	-0.167376744257308	23	55115294	55115456
		chrX:153560525-153562001	7	7.133926736308e-189	3.63396862059425e-148	-0.115113273942287	23	153560525	153562001
BGN	Body	chrX:152771994-152772707	6	2.26155671690718e-188	1.31849629463422e-128	-0.171394673315134	23	152771994	152772707
MID1	5'UTR,1stExon,TSS200,TSS1500	chrX:10851627-10852973	6	2.30038835856462e-188	1.85841469465378e-32	0.208019339866226	23	10851627	10852973
RHOXF1	1stExon,5'UTR,TSS1500	chrX:119249449-119250510	7	2.78882468533691e-188	2.79018356295445e-80	-0.143883321119237	23	119249449	119250510
ZXDA	1stExon,5'UTR,TSS1500	chrX:57937045-57937475	2	3.51784681870994e-188	5.83309621718574e-169	0.28482562004431	23	57937045	57937475
		chrX:55024263-55024398	2	3.67726834702515e-188	2.78818551954765e-186	-0.152699612932005	23	55024263	55024398
TSC22D3	TSS1500,Body	chrX:106961541-106962264	2	1.37930979476971e-187	3.79363289939047e-51	0.100299081547221	23	106961541	106962264
		chrX:38115344-38115655	3	1.93403971766177e-187	2.35545613341357e-175	-0.244193739200493	23	38115344	38115655
FHL1	5'UTR,Body,TSS1500,1stExon,TSS200	chrX:135278646-135279018	4	6.45812212218828e-187	3.57325466076452e-157	0.22478603419366	23	135278646	135279018
DKC1,SNORA36A	Body,TSS1500	chrX:153995564-153995638	2	3.96041068953528e-186	1.44066421844451e-180	-0.159263300175283	23	153995564	153995638
VSIG4	Body,1stExon,5'UTR,TSS1500	chrX:65259390-65261050	5	1.74485418806023e-185	2.0757474486402e-69	-0.19195268154667	23	65259390	65261050
P2RY10	TSS1500,1stExon,5'UTR	chrX:78200041-78201182	3	7.23525051554405e-185	1.23564618498489e-103	0.215100159375095	23	78200041	78201182
XAGE3	5'UTR,TSS1500,1stExon	chrX:52896774-52898126	5	1.00701142029043e-184	1.02130696258748e-75	-0.15562871320897	23	52896774	52898126
TMEM31,GLRA4	TSS200,Body,5'UTR	chrX:102965678-102966150	2	1.07666470168941e-184	2.81401110405995e-118	-0.266806054441802	23	102965678	102966150
		chrX:102602623-102602857	2	2.81327560120193e-183	1.16027983988674e-174	-0.30180589246194	23	102602623	102602857
BCOR	5'UTR	chrX:40026673-40029227	8	3.0279900409736e-183	7.82519489596206e-12	-0.298272526495044	23	40026673	40029227
ATP1B4	TSS1500,TSS200,5'UTR,1stExon	chrX:119495705-119496002	3	2.39474054843713e-182	4.12535781515154e-174	-0.177729062322678	23	119495705	119496002
BCYRN1,GJB1	Body,TSS1500,5'UTR,TSS200,1stExon,3'UTR	chrX:70442524-70444480	11	2.10894653271174e-181	1.69064817635423e-114	-0.227249004897694	23	70442524	70444480
		chrX:45240562-45241425	5	4.61745833079161e-181	3.26916614142358e-149	-0.1297502029622	23	45240562	45241425
DKC1,SNORA56	Body,TSS1500	chrX:154002230-154003304	4	1.21665853531821e-180	1.12786361742408e-90	-0.217355203237589	23	154002230	154003304
TSC22D3	3'UTR,Body	chrX:106957165-106958499	4	1.64976385467904e-179	1.15299521264147e-83	-0.13169899459281	23	106957165	106958499
EFNB1	Body	chrX:68052208-68052409	2	8.71380960302871e-178	3.73340494490357e-164	0.144832151756184	23	68052208	68052409
GABRA3,MIR105-1,MIR767	5'UTR,TSS1500	chrX:151561318-151562205	3	2.83899512576428e-177	7.28319252685055e-138	-0.28360243851332	23	151561318	151562205
MAGEC2	5'UTR,1stExon,TSS200,TSS1500	chrX:141292903-141293862	8	8.37511435846379e-177	1.24640433304876e-147	-0.165432424939144	23	141292903	141293862
BMP15	TSS1500,1stExon	chrX:50652429-50654006	5	2.78435520508788e-176	4.77772120145734e-132	-0.283382251235591	23	50652429	50654006
NHSL2,FLJ44635	Body,TSS1500,TSS200,1stExon,5'UTR	chrX:71363217-71364260	7	1.14005209611047e-171	1.0426481924182e-99	-0.124615342523327	23	71363217	71364260
BCOR	5'UTR	chrX:39963545-39965138	3	2.73876521121738e-171	2.12315229512624e-72	-0.332290985779205	23	39963545	39965138
PAGE2B	TSS1500,TSS200,5'UTR	chrX:55101289-55101639	7	3.54344863735282e-171	2.72913049233593e-155	-0.0886927398887128	23	55101289	55101639
FAM155B	Body	chrX:68727150-68728406	4	9.44459822902031e-171	4.5523624710103e-42	-0.191380778890079	23	68727150	68728406
RBM10	Body	chrX:47041168-47041779	2	1.34803788831923e-170	1.55798729931279e-119	-0.114372825206178	23	47041168	47041779
AWAT2	TSS200,TSS1500	chrX:69269792-69270036	3	2.8786389247368e-170	1.68181182823555e-168	-0.239943460424846	23	69269792	69270036
		chrX:39679986-39680221	2	7.03463273662189e-170	7.42979529587801e-148	0.442554361194079	23	39679986	39680221
PLP1	TSS1500,1stExon,5'UTR,TSS200,Body	chrX:103029964-103032137	8	1.85683466231038e-169	1.64535825922651e-97	-0.154250024308647	23	103029964	103032137
		chrX:53120031-53120583	2	3.78858844866428e-168	8.90561384904951e-166	-0.203901285312817	23	53120031	53120583
		chrX:37404519-37404647	3	4.49962104611189e-168	6.24599978531471e-168	-0.173674112204013	23	37404519	37404647
DUSP21	TSS1500,TSS200,1stExon,5'UTR,3'UTR	chrX:44701980-44703983	11	4.65031232561124e-166	1.22899531834403e-09	-0.199855264285215	23	44701980	44703983
ZMAT1	TSS1500,Body	chrX:101145699-101146494	3	7.20364662567517e-166	5.01806536501107e-92	-0.257296209984994	23	101145699	101146494
CLDN2,RIPPLY1	5'UTR,TSS1500	chrX:106146809-106147584	3	1.70659493420507e-165	3.1553555279431e-147	-0.191244613396939	23	106146809	106147584
NLGN3	TSS1500,TSS200,1stExon,5'UTR	chrX:70363458-70364775	10	2.63308138096698e-165	7.76044393285334e-74	0.205726651269359	23	70363458	70364775
OPHN1	Body	chrX:67352731-67353125	4	1.1396132465807e-164	1.59246164939656e-138	-0.130414512023497	23	67352731	67353125
CITED1	3'UTR,Body	chrX:71521494-71522070	2	1.92818583283007e-164	6.66089715821166e-114	-0.124709459000587	23	71521494	71522070
FAM9B	TSS200,TSS1500	chrX:9001125-9001881	4	7.70524356855149e-164	7.45249735439006e-107	-0.158607673762271	23	9001125	9001881
MIR363,MIR20B,MIR106A,MIR18B,MIR19B2,MIR92A2	TSS200,TSS1500	chrX:133303524-133304776	4	1.27421490991842e-163	1.01014075474099e-24	-0.12661269371034	23	133303524	133304776
GRPR	TSS1500,TSS200,5'UTR,1stExon	chrX:16140373-16141703	7	3.48280935081981e-163	1.89306927007153e-37	-0.135003243687662	23	16140373	16141703
BCORL1	Body	chrX:129189315-129190003	2	5.49997482075226e-162	3.52421688558137e-93	-0.221374946204393	23	129189315	129190003
ZFP92	TSS1500,TSS200	chrX:152682946-152683771	5	6.53919219497309e-162	8.43574450520487e-132	-0.145549709963559	23	152682946	152683771
MAGED2,SNORA11	Body,TSS200	chrX:54840650-54840889	2	1.42834111525943e-161	5.38464858567423e-155	-0.149926590874754	23	54840650	54840889
CLIC2	5'UTR,1stExon,TSS1500	chrX:154563852-154564511	4	1.74823344840756e-160	1.06210311334449e-83	0.190583997239945	23	154563852	154564511
LOC100132163	TSS1500,TSS200	chrX:18907124-18908380	7	2.0333848575849e-160	2.5278415788289e-97	-0.165723213705975	23	18907124	18908380
BMX	TSS1500,TSS200,1stExon,5'UTR	chrX:15518434-15518992	5	4.35751623250159e-160	1.77129315503923e-105	0.1937396784077	23	15518434	15518992
TEX13B	3'UTR,Body,TSS200,TSS1500	chrX:107224121-107226611	6	1.37476254873409e-158	2.24753938727015e-10	-0.132703360735145	23	107224121	107226611
		chrX:80259162-80259692	4	5.93357300841439e-158	1.37530840673108e-151	-0.198273169734829	23	80259162	80259692
MIR890,MIR888,MIR892A,MIR892B	TSS200,TSS1500,Body	chrX:145075713-145080188	11	1.90966533939297e-156	9.02757638565595e-42	-0.197066363086558	23	145075713	145080188
USP51	3'UTR,Body	chrX:55513079-55513504	2	3.13464389013633e-156	9.11700712238315e-108	-0.269793217263636	23	55513079	55513504
TREX2,HAUS7	Body,5'UTR,1stExon,TSS200,TSS1500,3'UTR	chrX:152710205-152713268	15	4.13702370230714e-156	1.62957869442414e-06	-0.0930022849100241	23	152710205	152713268
HTR2C,SNORA35	5'UTR,TSS1500,TSS200,Body	chrX:113864447-113865353	4	6.65288805971486e-156	4.02933283941243e-46	-0.206241970923258	23	113864447	113865353
TDGF3	TSS200	chrX:109763373-109763406	2	2.362379128644e-155	5.32915742877485e-155	-0.298596233919522	23	109763373	109763406
ARHGAP6	Body,3'UTR	chrX:11161309-11161960	3	3.82158335949845e-155	3.40011646554941e-117	-0.24304883259135	23	11161309	11161960
PNCK	Body	chrX:152937145-152937549	2	4.17838039550073e-155	1.67497976449508e-90	-0.196069197178516	23	152937145	152937549
		chrX:76648652-76649101	2	1.23696599659511e-153	9.10945594383713e-103	-0.22673743490523	23	76648652	76649101
TCEAL7	TSS1500,TSS200,1stExon,5'UTR	chrX:102584347-102585354	7	3.77107049377538e-153	1.27208827036602e-121	-0.148893405504585	23	102584347	102585354
LPAR4	TSS1500,TSS200,1stExon,5'UTR	chrX:78001744-78003346	6	2.26479384214136e-151	3.44171523712048e-30	-0.133933859726229	23	78001744	78003346
FAM133A,NAP1L3	TSS1500,1stExon,5'UTR,TSS200	chrX:92928229-92929446	13	3.28721566641309e-151	3.86443921018686e-114	0.0983103825786722	23	92928229	92929446
MAGEB6	TSS1500,TSS200,5'UTR,1stExon	chrX:26209436-26210712	6	4.69254774015618e-151	1.26841371490787e-21	-0.224288031518238	23	26209436	26210712
GPR64	3'UTR	chrX:19008006-19008190	2	1.43819819589745e-150	1.43755546470696e-142	-0.292266632917097	23	19008006	19008190
CDK16	Body,5'UTR,TSS1500,TSS200,1stExon	chrX:47081688-47082510	7	1.45632593826351e-150	7.08381180894739e-122	-0.140176075344706	23	47081688	47082510
BCYRN1,GJB1	Body,TSS1500,TSS200,1stExon,5'UTR	chrX:70433609-70435082	5	1.34553055428479e-149	2.64457498000795e-46	-0.139532287253056	23	70433609	70435082
UBA1	5'UTR,TSS1500,TSS200,1stExon	chrX:47052394-47054413	14	1.74249257843058e-148	3.1947745362641e-46	0.190698364905788	23	47052394	47054413
FAM48B2	TSS1500	chrX:24331994-24332373	3	9.43985160155043e-148	5.53449518482295e-145	-0.10581672451188	23	24331994	24332373
PDZD4	Body	chrX:153090536-153090978	2	9.47214868651051e-148	4.39715033588376e-142	-0.141849137965469	23	153090536	153090978
		chrX:118356756-118357461	5	6.48348033756381e-147	1.76458234912792e-68	-0.184797437457176	23	118356756	118357461
ITGB1BP2,BCYRN1	TSS1500,Body,TSS200,1stExon,5'UTR	chrX:70521196-70522390	8	6.58513722552879e-147	1.63576290076855e-37	-0.0887861900217052	23	70521196	70522390
TMEM187	5'UTR,Body,3'UTR	chrX:153247499-153248513	4	3.44085264260422e-145	3.93492529181078e-34	0.32282367192773	23	153247499	153248513
MBNL3	5'UTR,1stExon,TSS1500	chrX:131573551-131574228	4	5.55669074544737e-145	1.08880428934498e-104	-0.162235366904879	23	131573551	131574228
		chrX:40481859-40483212	4	1.84062403380334e-144	7.13898991716619e-50	-0.1238072592688	23	40481859	40483212
DCX	Body,1stExon,5'UTR,TSS200,TSS1500	chrX:110653460-110655626	6	3.35003356005257e-144	2.73528429938809e-10	-0.295333107289288	23	110653460	110655626
BCYRN1,INGX	Body,TSS200,TSS1500	chrX:70711044-70713213	11	1.09785839239283e-143	7.80218345545951e-83	0.394831879514605	23	70711044	70713213
PLXNB3	Body	chrX:153032597-153033893	4	2.40684536260763e-143	2.51382670329776e-51	-0.187831156970761	23	153032597	153033893
KLHL13	5'UTR,Body,TSS1500	chrX:117119877-117120608	3	7.79060119170948e-140	1.30873118959405e-99	-0.252253726804758	23	117119877	117120608
BCYRN1	Body	chrX:70886500-70887940	6	6.94528325816734e-139	7.57048220945219e-36	-0.173337005770964	23	70886500	70887940
RAI2	5'UTR	chrX:17821058-17821097	2	9.77243156061917e-139	1.02835848718063e-138	-0.168845471601656	23	17821058	17821097
CNGA2	TSS1500,TSS200,1stExon,5'UTR	chrX:150902317-150903247	3	1.03692196122204e-138	4.78568277403717e-124	-0.236919685786537	23	150902317	150903247
NDUFB11	Body,3'UTR	chrX:47001685-47001792	2	1.38039932555334e-138	9.3079672319573e-135	-0.236153201959621	23	47001685	47001792
		chrX:9960096-9960578	4	5.53328548129546e-137	2.481256681086e-124	-0.105640909662691	23	9960096	9960578
DKC1,SNORA36A	Body,TSS200	chrX:153996718-153996788	2	8.35496351433396e-137	1.71493335755067e-130	-0.0888037636083159	23	153996718	153996788
MAGEC3	Body,TSS1500,TSS200,5'UTR,1stExon	chrX:140982166-140982540	3	2.78413674743784e-136	1.49651774641298e-121	-0.124834117691667	23	140982166	140982540
		chrX:113815930-113816304	5	3.12926951999483e-136	1.73307876229873e-133	0.0925407521353395	23	113815930	113816304
NSDHL,CETN2	TSS1500,Body	chrX:151998182-151998187	2	2.28186524079579e-135	5.09756136851346e-133	-0.0420000709323839	23	151998182	151998187
TBX22	TSS1500,TSS200	chrX:79269151-79270225	4	3.34678955636251e-135	2.34267836736469e-68	-0.191449724172374	23	79269151	79270225
MIR506,MIR507	TSS200,TSS1500	chrX:146312384-146313275	6	8.25635918604546e-135	8.80031920313552e-63	-0.236564133064791	23	146312384	146313275
LOC158572	Body	chrX:49641598-49642080	2	3.35024704871301e-134	1.46762569254151e-86	-0.180478123354925	23	49641598	49642080
PFKFB1	TSS1500	chrX:55021561-55021841	3	2.89740328461534e-133	9.84615807646869e-91	-0.168595111988144	23	55021561	55021841
KRT77	3'UTR,Body	chr12:53084709-53085323	4	1.33741434727403e-132	1.71494904881264e-120	0.0912952364422235	12	53084709	53085323
		chrX:64625981-64626582	2	6.93838109139799e-132	1.09853870115475e-63	0.420902310875667	23	64625981	64626582
WWC3	Body	chrX:10084289-10085753	5	7.94371216621256e-132	3.36517754446134e-71	-0.0864899891006398	23	10084289	10085753
HCFC1	Body	chrX:153218313-153221807	16	1.58556464951256e-131	4.71064350473449e-15	0.0977773564105031	23	153218313	153221807
RP1-177G6.2	TSS1500,Body	chrX:139791021-139791928	3	6.09625653269987e-131	4.44566336591024e-44	-0.188883606967814	23	139791021	139791928
		chrX:129657974-129658061	2	2.53262262228425e-130	3.03963558110087e-130	0.448842484496014	23	129657974	129658061
PDZD4	3'UTR,Body	chrX:153068796-153071536	10	3.24971398412348e-129	1.64935519903528e-21	-0.102670148620754	23	153068796	153071536
		chrX:144711780-144713868	7	3.83281594150752e-129	1.55572223724402e-25	-0.104518883656971	23	144711780	144713868
GPR112	TSS1500	chrX:135382438-135382675	5	6.92230886976944e-129	4.9720184287496e-125	-0.117890259680573	23	135382438	135382675
AMDHD2,ATP6V0C	TSS1500,3'UTR,TSS200,1stExon,5'UTR,Body	chr16:2569911-2571449	9	7.17277302679822e-129	1.99129800632637e-11	0.243222525811795	16	2569911	2571449
MAGEC1	TSS1500,TSS200,1stExon,5'UTR	chrX:140990738-140992417	7	2.27718034958272e-128	4.17122806022959e-47	-0.120789493158815	23	140990738	140992417
		chrX:110867637-110867658	2	3.39971671461684e-128	3.4447787015516e-128	-0.100663891724294	23	110867637	110867658
ZNF185	Body	chrX:152126884-152127816	5	6.39434779720816e-128	2.47483020009196e-90	0.166754354393259	23	152126884	152127816
		chrX:118012313-118013154	4	1.41588506902173e-127	1.00398238878107e-64	-0.138652155363776	23	118012313	118013154
		chrX:68721481-68722118	2	3.11775810269499e-126	1.03774387215843e-52	-0.200605584673312	23	68721481	68722118
TTC3L	Body,TSS1500	chrX:74962543-74963322	2	9.51112831198797e-126	3.86104382830538e-39	-0.221314333889296	23	74962543	74963322
ZCCHC5	3'UTR,Body	chrX:77912297-77912605	2	1.21031029007822e-125	1.16340707311011e-115	-0.128001620770355	23	77912297	77912605
PAGE5	TSS1500,TSS200,5'UTR,1stExon,Body	chrX:55246455-55247168	5	5.05999695842487e-124	3.0268070982214e-83	-0.151417752260442	23	55246455	55247168
TBX22	Body	chrX:79279581-79280150	3	1.08284798726422e-123	1.63895605871293e-105	-0.138616779246186	23	79279581	79280150
CA5BP	TSS1500,TSS200,Body	chrX:15692366-15694223	13	8.36096790320289e-122	3.99300460165121e-25	0.107965662108238	23	15692366	15694223
MIR98,HUWE1,MIRLET7F2	TSS200,Body,TSS1500	chrX:53583456-53584277	4	2.66758359574686e-121	4.16318112406714e-91	-0.126093054725257	23	53583456	53584277
AVPR2	TSS200	chrX:153167851-153167905	3	1.73670417512438e-120	3.39974825891513e-117	0.148669675220649	23	153167851	153167905
MAGEB16	TSS200,5'UTR,1stExon	chrX:35816333-35816656	7	2.11066181003921e-120	1.1400054544904e-104	-0.101363207334075	23	35816333	35816656
FAM45B	TSS1500,TSS200,Body	chrX:129627603-129629140	6	3.71492332951092e-120	4.28121875968081e-97	-0.16469036247223	23	129627603	129629140
ITIH5L	1stExon,TSS200	chrX:54824559-54824861	2	6.17981851501729e-120	5.22892891712262e-115	-0.239049936160768	23	54824559	54824861
ITIH5L	TSS1500	chrX:54825888-54825988	3	2.29908848625205e-119	2.95378626658238e-117	-0.118816898488672	23	54825888	54825988
KCND1	1stExon	chrX:48825777-48826530	3	5.0520779818394e-119	6.49318344342583e-90	-0.0976137289038344	23	48825777	48826530
GPR64	5'UTR	chrX:19137817-19137976	2	3.09599088502867e-118	1.80358697393196e-113	-0.192138968746234	23	19137817	19137976
IQSEC2	Body,TSS200,TSS1500	chrX:53310660-53312100	7	1.10750995992218e-117	2.46156595287837e-39	-0.132475166835583	23	53310660	53312100
BCOR	5'UTR,1stExon,TSS200	chrX:39956534-39956808	4	1.83918647749472e-117	7.31491470801074e-108	0.166713711771479	23	39956534	39956808
		chrX:34405983-34406351	4	5.03609832471873e-117	7.10118772896062e-111	-0.116448160227482	23	34405983	34406351
MAGEA10	5'UTR,TSS200,TSS1500	chrX:151306094-151308320	7	7.44143098513535e-117	1.32326124478768e-44	-0.136701886642953	23	151306094	151308320
GPR34,CASK	1stExon,Body,5'UTR	chrX:41548240-41548244	2	1.1368134069108e-116	1.13836787254199e-116	0.298533935778649	23	41548240	41548244
ARHGAP6	5'UTR,Body,1stExon,TSS1500	chrX:11284010-11285195	4	3.40946326639704e-116	3.76617880223173e-44	-0.154207537584841	23	11284010	11285195
SAGE1	TSS1500,TSS200,1stExon,5'UTR	chrX:134974589-134975819	5	1.82679716744563e-115	3.20514867060209e-28	-0.134358335283935	23	134974589	134975819
YY2,MBTPS2	TSS1500,Body,TSS200,1stExon	chrX:21874093-21875563	9	1.23216147855516e-113	3.16719202969954e-30	-0.143508990321459	23	21874093	21875563
SLC25A14	TSS1500	chrX:129472061-129472572	2	2.36074990526706e-113	6.69124496651464e-56	-0.0500338938089399	23	129472061	129472572
FATE1	TSS200,1stExon	chrX:150884331-150884661	2	1.10034335049721e-111	1.18624680677791e-111	-0.219532326824916	23	150884331	150884661
DMD	5'UTR,Body,1stExon,TSS200	chrX:33229454-33229714	3	5.03494268509485e-111	7.73581237851795e-107	-0.193608300927118	23	33229454	33229714
SLC38A5	3'UTR	chrX:48317196-48317264	2	5.3617739215105e-111	1.08372429070765e-110	-0.104248844915685	23	48317196	48317264
ZNF185	TSS1500,TSS200	chrX:152081932-152082879	6	1.56230143691162e-110	2.61658557346094e-25	-0.104828804629863	23	152081932	152082879
RAB40AL	TSS1500	chrX:102190164-102190772	2	1.67226043964235e-110	9.81252827213044e-73	-0.128095638835776	23	102190164	102190772
RBMXL3,LRCH2	TSS1500,Body,TSS200,1stExon	chrX:114422727-114426686	10	6.05491627868769e-110	1.83550259716101e-16	-0.133957198083802	23	114422727	114426686
FHL1	TSS200,Body,5'UTR,TSS1500,1stExon	chrX:135251416-135251741	4	7.96394015488176e-110	1.61448636693382e-109	0.204773590247859	23	135251416	135251741
PAK3	TSS1500,5'UTR,1stExon,Body	chrX:110365603-110366476	4	1.59754367283583e-109	1.71980350540446e-97	-0.155812491677334	23	110365603	110366476
		chrX:106690556-106691272	2	1.32976444043133e-108	8.12548642683095e-81	-0.166709398771023	23	106690556	106691272
		chrX:102809791-102809882	2	8.75064668553043e-108	7.1342100538383e-107	0.137105574181319	23	102809791	102809882
TCEAL6	3'UTR,Body	chrX:101395217-101395769	3	3.67194924368901e-107	1.98340843181672e-92	-0.145795035105083	23	101395217	101395769
AFF2	Body,TSS1500,1stExon	chrX:147800037-147800736	3	6.79429294206677e-107	1.40040768871704e-90	-0.147626873970657	23	147800037	147800736
AP1S2	5'UTR,1stExon,TSS200,TSS1500	chrX:15871902-15874162	11	7.58819792313333e-107	0.000246745256999579	-0.238837551892046	23	15871902	15874162
MAGEA5	5'UTR,TSS200,TSS1500	chrX:151285811-151287712	7	3.15036946097158e-106	1.78101802057811e-29	-0.125325792206858	23	151285811	151287712
FAM47A	1stExon,5'UTR	chrX:34148722-34150405	6	3.61590625133775e-106	3.24168394805773e-22	-0.125128628783319	23	34148722	34150405
GABRE,MIR452	Body,TSS200,TSS1500	chrX:151128222-151129555	4	4.05427937158332e-106	7.8575689879521e-72	-0.196054523858731	23	151128222	151129555
OPN1LW	TSS1500,TSS200,Body	chrX:153409212-153410272	6	1.11825408356019e-105	3.51713388354833e-70	-0.0787904630049293	23	153409212	153410272
SHROOM2	Body	chrX:9862716-9864046	7	5.19703740343217e-105	2.81015435849655e-64	-0.0902120360114088	23	9862716	9864046
ACTRT1	1stExon	chrX:127185519-127185902	2	1.17701740066597e-104	2.48547554925352e-97	-0.134675314708527	23	127185519	127185902
RGN	TSS1500	chrX:46936363-46936504	2	1.32831286526402e-104	9.47575287776469e-100	-0.114538006995711	23	46936363	46936504
ASB12	3'UTR,Body,1stExon	chrX:63444159-63444921	3	1.97212178711725e-104	5.07527929182085e-55	-0.0777865454847112	23	63444159	63444921
XKRX	Body	chrX:100181719-100182696	2	2.33022945639594e-104	1.34377230612085e-68	-0.107703714171136	23	100181719	100182696
SLC6A14	TSS200,5'UTR,1stExon	chrX:115567582-115567849	3	3.48946524774775e-104	2.0958709343688e-93	-0.163161548134834	23	115567582	115567849
CA5B	TSS1500,TSS200,5'UTR	chrX:15755566-15756920	13	1.77843001467536e-103	8.33945760419899e-68	0.0979423725478016	23	15755566	15756920
PRAF2	3'UTR,Body	chrX:48928869-48930360	4	1.33007687240181e-102	7.35153536588035e-27	0.205519852713376	23	48928869	48930360
TEX28,TKTL1	5'UTR,TSS1500,TSS200,1stExon	chrX:153523329-153524229	13	3.11417051530272e-102	5.55264398323849e-82	0.218062526982561	23	153523329	153524229
WWC3	Body	chrX:10094051-10094363	3	5.17915961145931e-101	1.58594604590766e-88	-0.133010595443502	23	10094051	10094363
ACE2	5'UTR,1stExon,TSS200,TSS1500	chrX:15619337-15621477	6	6.61585579590017e-101	1.61787191978078e-17	-0.157261545130971	23	15619337	15621477
MORC4	TSS1500	chrX:106244935-106245868	2	2.71168621964348e-100	1.81186657786738e-93	-0.238153225642921	23	106244935	106245868
PLS3	5'UTR,TSS1500,1stExon	chrX:114826443-114827881	4	3.49716130030316e-100	3.18446408902671e-12	-0.16573267761726	23	114826443	114827881
GYG2	TSS1500,TSS200,5'UTR	chrX:2745940-2747136	5	6.34576483083356e-100	2.02392914896755e-44	-0.111967694934776	23	2745940	2747136
HTR2C	Body,3'UTR	chrX:114141368-114142300	3	6.68693816068946e-99	1.60052924608768e-19	-0.249312077486238	23	114141368	114142300
FLJ30058	5'UTR	chrX:130204734-130205510	3	3.00536332876911e-98	5.31582088318641e-69	-0.165251389144783	23	130204734	130205510
GATA1	TSS1500,TSS200,5'UTR,1stExon	chrX:48644026-48645037	7	3.6711489824096e-98	1.42381893016157e-53	-0.20509429969243	23	48644026	48645037
CLDN2	TSS1500,5'UTR,TSS200	chrX:106160456-106161946	3	4.57117571078408e-98	5.17046086827282e-74	-0.137970560884632	23	106160456	106161946
NXT2	TSS1500,TSS200,5'UTR,1stExon	chrX:108778793-108779030	4	2.50157754026149e-97	1.15710597545795e-81	-0.0737243542558177	23	108778793	108779030
HTR2C,MIR448	Body,TSS1500,TSS200	chrX:114057508-114058123	3	4.30499113243843e-96	7.57023994110611e-59	-0.21194872725793	23	114057508	114058123
RAB40A	TSS1500	chrX:102775367-102775697	3	4.66033700849672e-96	3.06940950484142e-87	-0.153455928251486	23	102775367	102775697
		chr13:23489846-23489940	2	2.40707271467068e-95	5.60982849255783e-94	0.0749237657584802	13	23489846	23489940
KLHL15	TSS200,TSS1500	chrX:24045303-24046475	4	4.47161715129217e-95	7.70795130863144e-71	-0.136756170894395	23	24045303	24046475
PNMA5	5'UTR,TSS200,TSS1500	chrX:152160229-152163541	10	1.38287680660146e-94	2.04504646059564e-37	-0.159408813063515	23	152160229	152163541
MXRA5	5'UTR,TSS200,TSS1500	chrX:3263354-3265089	8	8.34403568927009e-93	7.0149311284816e-24	-0.127277953004786	23	3263354	3265089
CXorf21	5'UTR,TSS1500	chrX:30595690-30596631	2	1.10320959370582e-92	5.04673471230219e-17	0.326513292973782	23	30595690	30596631
RAB40AL	TSS1500,TSS200	chrX:102191907-102192067	2	3.26558717170625e-92	1.69819774087264e-87	-0.0820647920890953	23	102191907	102192067
CXorf36	1stExon,5'UTR,TSS200,TSS1500	chrX:45059906-45060544	6	6.41183029378645e-92	7.16091537064559e-77	0.120886304206696	23	45059906	45060544
ZNF280C	3'UTR	chrX:129338174-129338226	2	1.10642150288417e-91	1.35319739563889e-91	-0.130456033537774	23	129338174	129338226
MAGEB4,MAGEB1	TSS1500,TSS200,5'UTR,1stExon,3'UTR	chrX:30259099-30261568	7	1.22737466574593e-91	2.45826721684047e-12	-0.127678453947065	23	30259099	30261568
ACRC,BCYRN1	TSS1500,Body,TSS200,1stExon,5'UTR	chrX:70797476-70798610	8	1.29578701974093e-91	2.34750109113188e-58	-0.0510152353470722	23	70797476	70798610
DDX3X	TSS1500,TSS200,5'UTR,1stExon,Body	chrX:41191871-41193886	13	4.9182586569422e-91	0.00253262325782973	0.0571972270576893	23	41191871	41193886
OTC	TSS1500,TSS200,1stExon,5'UTR	chrX:38211309-38211886	3	6.04875918582484e-91	3.81601924219458e-66	-0.12177133605243	23	38211309	38211886
MIR508	TSS200,TSS1500	chrX:146318566-146319567	3	2.17356196246981e-90	3.01673310148373e-33	-0.199504740458578	23	146318566	146319567
MAP3K15	Body	chrX:19443172-19443222	2	3.75942453149327e-90	6.92550163770419e-90	0.187538401171866	23	19443172	19443222
		chrX:52964238-52964831	3	4.91687257381595e-90	2.61525036649602e-51	0.15292878066353	23	52964238	52964831
		chrX:64771877-64772618	2	8.176290547928e-90	3.23471846843654e-57	-0.134972822348887	23	64771877	64772618
BEND2	Body,1stExon,5'UTR,TSS200,TSS1500	chrX:18238233-18240404	11	8.86901505052828e-88	5.07214440523616e-37	-0.0991220932486131	23	18238233	18240404
LOC100132963	5'UTR,TSS200,TSS1500	chrX:154062535-154063363	3	1.20922450098378e-87	1.11189340865256e-64	-0.154932281960405	23	154062535	154063363
CLDN2	TSS1500,5'UTR,1stExon	chrX:106142458-106143406	3	1.88152690360524e-87	1.71169657859693e-50	-0.122663614655779	23	106142458	106143406
MID1	5'UTR,1stExon,TSS200,TSS1500	chrX:10645625-10646761	4	2.5996109382981e-87	2.32565999585997e-39	-0.123282660840171	23	10645625	10646761
FAM47B	1stExon	chrX:34960973-34961658	2	3.27770454103105e-86	1.98339646700497e-34	-0.120890258678811	23	34960973	34961658
HTR2C,MIR1911	Body,TSS1500,TSS200	chrX:113997530-113997817	3	3.32469387421701e-86	5.83043398634219e-82	-0.137582006516213	23	113997530	113997817
NHSL2	Body	chrX:71354944-71355311	2	1.34673165169062e-85	1.11582736144184e-65	-0.14427202631654	23	71354944	71355311
GLRA2	TSS1500,TSS200,5'UTR,1stExon	chrX:14547147-14547880	5	6.37149172342767e-85	3.20873706011954e-73	0.0994668807640367	23	14547147	14547880
ARMCX1	Body	chrX:100807961-100808047	2	8.76892358698261e-85	1.65858087649888e-83	-0.058490131769916	23	100807961	100808047
TNMD	TSS1500,1stExon,5'UTR	chrX:99839289-99839936	3	1.3587872133189e-84	7.93755018337316e-77	-0.215126166651025	23	99839289	99839936
ZNF157	TSS1500,1stExon,5'UTR,Body	chrX:47229789-47230278	3	1.94273215845221e-84	8.41897348772283e-64	-0.107548373961879	23	47229789	47230278
F9	TSS1500,TSS200,1stExon	chrX:138612616-138612930	3	3.30310282535131e-84	4.30683249726388e-83	-0.200204104876837	23	138612616	138612930
MIR220A	Body,TSS200,TSS1500	chrX:122696026-122696417	4	3.39578605738913e-84	1.87824238012874e-77	-0.0700018879276651	23	122696026	122696417
MAGEB10	TSS1500,TSS200	chrX:27825843-27825984	3	4.40494894511373e-84	2.14716061407764e-82	-0.141928227023699	23	27825843	27825984
VENTXP1	TSS1500,TSS200	chrX:26575822-26576430	5	7.86396982331896e-84	1.92570825136038e-74	-0.14512400409978	23	26575822	26576430
FAM9A	5'UTR,1stExon,TSS200,TSS1500	chrX:8769269-8769636	11	9.31461885929455e-84	1.41515615955445e-83	-0.0821623543002617	23	8769269	8769636
CLCN5	Body,5'UTR	chrX:49833742-49834454	2	5.08830310257368e-83	3.54985475563441e-54	-0.120364538064133	23	49833742	49834454
SRPK3,IDH3G	Body,3'UTR	chrX:153050270-153051367	4	5.1139943049206e-83	1.41123551793402e-32	-0.0707882768142155	23	153050270	153051367
MIR1256	Body	chrX:103173897-103174718	2	1.85460651048864e-82	2.81377149487177e-77	-0.108700705575372	23	103173897	103174718
AMMECR1,RGAG1	1stExon,5'UTR,TSS200	chrX:109683163-109683490	3	2.9451946969778e-82	2.67547071977783e-74	-0.168794055982083	23	109683163	109683490
SH3KBP1	Body,1stExon,5'UTR,TSS200,TSS1500	chrX:19817872-19819286	5	5.84869575802288e-82	1.23648100446799e-28	0.136456562334246	23	19817872	19819286
MED14	1stExon,5'UTR,TSS200,TSS1500	chrX:40594678-40595724	8	9.78410602718366e-82	1.40680971319551e-16	0.0780191582018503	23	40594678	40595724
NHSL2,RPS26P11	Body,TSS1500	chrX:71262878-71263941	3	1.31077594494033e-81	2.83199181838279e-33	-0.0929732930187075	23	71262878	71263941
TKTL1	TSS1500,Body,TSS200,1stExon,5'UTR	chrX:153532633-153533551	4	1.54598566062137e-81	1.42133226643472e-25	-0.11639820531354	23	153532633	153533551
XAGE5	TSS1500,TSS200,5'UTR	chrX:52840332-52841366	6	2.56254482395103e-81	5.31019671449837e-38	-0.100386778579316	23	52840332	52841366
WWC3	Body	chrX:10092255-10092308	2	3.88166968725327e-81	4.2924329206343e-81	-0.0766517389489323	23	10092255	10092308
ESX1	3'UTR,Body	chrX:103494417-103495623	3	3.95100526831318e-81	6.55448533861972e-16	-0.218446065718054	23	103494417	103495623
ATXN3L	1stExon,5'UTR,TSS1500	chrX:13338497-13339472	3	2.92263614900451e-80	6.66406694064224e-29	-0.0816163369329198	23	13338497	13339472
PPP1R3G	1stExon,3'UTR	chr6:5085986-5087749	7	3.34505418832047e-78	0.00261946580250646	0.158848147924967	6	5085986	5087749
ATP2B3	TSS1500,TSS200,1stExon,5'UTR	chrX:152800237-152801636	7	5.71986790777118e-78	6.8002059655849e-08	-0.105060169628078	23	152800237	152801636
CLCN4	5'UTR	chrX:10144998-10145109	2	1.13077946636669e-77	1.75650207824188e-77	-0.102968506519922	23	10144998	10145109
LHFPL1	5'UTR,1stExon,TSS1500	chrX:111923211-111924370	4	2.02465433359781e-77	5.54442454833349e-51	-0.168919340461454	23	111923211	111924370
		chrX:63263531-63264114	4	3.18632685867929e-77	1.32669216071118e-57	-0.0945504032044094	23	63263531	63264114
GABRQ	Body	chrX:151811649-151811910	2	4.1194249403251e-77	5.91759596721444e-73	-0.12293483503679	23	151811649	151811910
		chrX:41112620-41113244	4	9.95709157193904e-77	2.20237289381404e-69	0.0677718520000415	23	41112620	41113244
NXF3	1stExon,5'UTR,TSS200,TSS1500	chrX:102347925-102349348	5	2.00232522909973e-76	5.03658561906033e-11	0.114010890088089	23	102347925	102349348
FOXR2	1stExon,3'UTR	chrX:55650979-55651284	2	3.30449595925257e-76	2.8189347232748e-67	-0.128233025311215	23	55650979	55651284
PLXNA3	Body	chrX:153688618-153688775	4	3.96579658484594e-76	7.48376793565582e-74	-0.110189766445586	23	153688618	153688775
SLC35A2	3'UTR,Body	chrX:48760712-48761518	2	2.6009382741696e-75	8.34072072562459e-66	-0.0812170574841829	23	48760712	48761518
MAGED1	Body	chrX:51639920-51640699	2	4.66351560905385e-75	6.90344369812714e-64	-0.112777182906177	23	51639920	51640699
RGN	TSS1500,TSS200,1stExon,5'UTR	chrX:46937571-46938148	4	1.20386865896508e-74	4.04173452280753e-50	-0.130044697243792	23	46937571	46938148
CXorf23	1stExon,TSS200,TSS1500	chrX:19988369-19989847	4	1.91019104839202e-74	4.21932910747271e-45	-0.148524848024691	23	19988369	19989847
CACNA1F	TSS200	chrX:49089903-49089987	2	8.82252552587564e-74	1.85101865456897e-73	-0.179916538692421	23	49089903	49089987
UXT,LOC100133957	Body,TSS1500	chrX:47515586-47516868	3	1.86280001287065e-73	2.00663703000453e-41	-0.0731402098217659	23	47515586	47516868
EIF2S3	TSS1500,TSS200,1stExon	chrX:24072434-24073134	6	1.89306490481668e-73	7.25379130866091e-54	-0.0477276706340365	23	24072434	24073134
CLDN2	5'UTR,TSS1500,1stExon	chrX:106162993-106163689	4	8.60020308927848e-73	2.43380645141937e-50	0.073675984216035	23	106162993	106163689
KIAA1210	1stExon,TSS200,TSS1500	chrX:118284520-118285788	12	2.98835167436434e-72	9.50699894818168e-46	-0.116794194225555	23	118284520	118285788
HUWE1,MIRLET7F2	Body,TSS1500	chrX:53585570-53585698	2	9.37241199852437e-72	2.92415504812556e-71	-0.0513895290805769	23	53585570	53585698
		chrX:101315561-101315666	2	1.31622313485389e-71	2.00053551824711e-70	-0.177975470829182	23	101315561	101315666
IL1RAPL2,TEX13A	Body,5'UTR,TSS200,TSS1500	chrX:104465196-104466053	5	3.38234079399308e-71	1.36839694157761e-53	-0.146171883464141	23	104465196	104466053
CLCN5	Body,TSS1500,TSS200,1stExon,5'UTR	chrX:49831097-49832257	4	3.48880353785836e-71	8.17046692164185e-08	-0.196608646675067	23	49831097	49832257
SERPINA7	Body,1stExon,TSS1500	chrX:105279680-105281285	3	1.40831421031274e-70	9.73860198399148e-28	-0.201008492332556	23	105279680	105281285
TRAPPC2,OFD1	5'UTR,TSS1500,TSS200,1stExon,Body	chrX:13751423-13753381	12	4.64611008531035e-70	1.15303759184161e-07	-0.0317777647581339	23	13751423	13753381
		chrX:150861519-150861833	2	7.95312930412685e-70	1.0978539226117e-61	-0.113046279659884	23	150861519	150861833
SEPT6,MIR766	Body,TSS200,TSS1500	chrX:118780518-118781575	5	2.13242662411145e-69	1.05376973812683e-40	-0.0945946071337885	23	118780518	118781575
MAGEA1	TSS200,TSS1500	chrX:152486172-152487462	4	2.91039963949037e-69	4.04192688964301e-08	-0.137545438120794	23	152486172	152487462
ZC3H12B	TSS1500,TSS200,1stExon	chrX:64707774-64708843	4	3.06320589092264e-69	2.62375019112108e-28	-0.0926681940240951	23	64707774	64708843
ARAF,SYN1	3'UTR	chrX:47431033-47431407	2	6.80460063533075e-69	2.56062975511215e-61	-0.0657949070575009	23	47431033	47431407
DMD	1stExon,5'UTR,TSS200	chrX:33357554-33357782	3	1.38125893682857e-68	1.96128016824171e-67	-0.164719342013537	23	33357554	33357782
		chr11:59317890-59318777	6	2.30932190106406e-68	1.08522091473605e-48	0.0547819471948062	11	59317890	59318777
EFHC2	Body	chrX:44169550-44169764	3	4.74180507726844e-68	5.1298534841659e-67	-0.284147624370463	23	44169550	44169764
SLITRK4	3'UTR,Body	chrX:142716024-142717164	4	1.20628586217459e-67	4.30565770272842e-46	-0.0918975572180054	23	142716024	142717164
VGLL1	TSS1500,1stExon,5'UTR	chrX:135613887-135614367	3	1.4319931677741e-67	7.38697078939449e-41	-0.103318228125564	23	135613887	135614367
MIR505	Body,TSS200,TSS1500	chrX:139006339-139007130	5	1.51934446647037e-67	7.95264270521811e-33	0.162908380016853	23	139006339	139007130
		chrX:75249222-75249519	3	2.52159792171354e-67	1.60153411187318e-59	-0.121327596659941	23	75249222	75249519
		chrX:71092795-71093852	3	7.58179207074244e-67	3.65329788206304e-18	-0.107303656572635	23	71092795	71093852
EFNB1	Body	chrX:68058033-68058376	2	1.10438571134806e-66	2.42644196546822e-55	-0.0965648665674917	23	68058033	68058376
LOC286467	TSS200,TSS1500	chrX:130964695-130965143	5	9.64587233779209e-66	2.44164739791401e-55	0.0847944034863161	23	130964695	130965143
SH2D1A	5'UTR,1stExon	chrX:123480277-123480594	3	1.67721295041843e-65	9.08854619188265e-59	0.224729390881661	23	123480277	123480594
CDK6	Body,5'UTR,TSS200,TSS1500	chr7:92461971-92464481	14	1.8881517239204e-65	0.00423821048881365	0.0218938300988572	7	92461971	92464481
PRKX	Body,1stExon,5'UTR,TSS1500	chrX:3630086-3633155	6	1.4861459072072e-64	1.56244914665834e-18	-0.19014469658381	23	3630086	3633155
CENPI	1stExon,5'UTR,Body	chrX:100354923-100356086	3	2.0284645572611e-64	1.95086322226978e-19	-0.110084429909045	23	100354923	100356086
CCNB3	TSS1500	chrX:50026733-50027319	2	5.00209025594348e-64	1.51649865927329e-44	-0.142109957693198	23	50026733	50027319
CXorf64	1stExon,Body	chrX:125953844-125954246	2	6.66920622111917e-64	7.38120399460822e-54	-0.224628182480901	23	125953844	125954246
GDPD2	Body	chrX:69650994-69651756	2	8.07581024505056e-64	1.22748757664195e-30	-0.0953773105594411	23	69650994	69651756
TFDP3	1stExon,TSS200,TSS1500	chrX:132352214-132353139	5	9.64966672311796e-64	5.04053573589863e-10	-0.0937652279809792	23	132352214	132353139
FIGF,PIR	TSS200,3'UTR,TSS1500,Body	chrX:15402593-15403752	4	4.8803344038907e-63	3.86710807787675e-24	-0.176401726219289	23	15402593	15403752
FAM50A	Body	chrX:153674100-153674274	2	4.47158061530521e-62	2.2099454270087e-50	-0.0533531500312465	23	153674100	153674274
		chrX:52961668-52962052	2	5.46428914522138e-61	4.87241393867626e-55	-0.0945673860770442	23	52961668	52962052
CXorf48	5'UTR,1stExon,TSS1500	chrX:134305728-134306770	3	5.52912540589916e-61	1.02732420771562e-11	-0.114209612981402	23	134305728	134306770
MIR320D2	TSS1500	chrX:140009093-140009459	2	6.46491174851252e-61	4.56601256873946e-48	-0.13763366946271	23	140009093	140009459
MAGED2,SNORA11	Body,TSS1500	chrX:54838543-54839445	2	7.93654882170046e-61	6.39984301132453e-41	-0.0941524061366566	23	54838543	54839445
SHROOM2	Body	chrX:9858470-9858993	6	2.92287177256523e-60	3.55664447185002e-55	-0.0632865890214212	23	9858470	9858993
ZNF275	Body,3'UTR	chrX:152612692-152613463	3	3.01550643342192e-60	2.94375784510599e-30	-0.075977473866785	23	152612692	152613463
		chrX:152742287-152742748	2	4.02540693516501e-60	1.49646911885344e-38	-0.112037763824909	23	152742287	152742748
		chrX:39436529-39436753	2	2.4153221873464e-59	1.31263338494643e-54	-0.091454878927706	23	39436529	39436753
LAMP2	TSS1500	chrX:119604444-119604500	2	2.43194570285338e-59	6.09249085690976e-44	-0.00516619842068081	23	119604444	119604500
CAPN6	3'UTR,Body	chrX:110489592-110489914	2	2.50618197126003e-59	6.90713597991245e-55	-0.0933270562435227	23	110489592	110489914
		chrX:114546190-114546624	4	3.18050856628531e-59	1.55045449137392e-49	-0.114333812689309	23	114546190	114546624
FLNA	Body	chrX:153585715-153586557	3	4.59971196849026e-59	2.96295267350084e-26	-0.0801066854133165	23	153585715	153586557
MAGEC3	TSS1500	chrX:140924742-140925367	2	1.20430702428292e-58	1.57641075304346e-26	-0.166009520034416	23	140924742	140925367
		chr6:28583655-28584464	18	3.40274555853448e-58	6.33890239535452e-54	0.0687426943331197	6	28583655	28584464
CT45A1	TSS1500,TSS200,5'UTR	chrX:134846527-134847724	5	3.98837074963684e-58	2.43722927918634e-31	-0.154212315512154	23	134846527	134847724
DMD	5'UTR,Body,1stExon,TSS1500	chrX:32173560-32175072	3	5.94181802536541e-58	1.85671448626357e-11	-0.10986498629137	23	32173560	32175072
DIAPH2,RPA4	Body,TSS1500,TSS200,5'UTR,1stExon	chrX:96138767-96139067	5	6.23740444147207e-58	3.73938286814767e-55	-0.0924187284794322	23	96138767	96139067
F8	TSS1500	chrX:154252172-154252341	2	2.96330353473481e-57	1.71923183422943e-51	-0.135746640642771	23	154252172	154252341
TFDP1	Body	chr13:114291977-114292740	10	4.54128434922679e-57	6.82165736468663e-30	-0.081914029466211	13	114291977	114292740
CYP1A1	TSS1500	chr15:75018150-75019376	26	6.23845157194446e-57	0.000209486587474742	0.121092980731873	15	75018150	75019376
FAM46D	TSS1500,TSS200,5'UTR,1stExon	chrX:79590789-79591129	10	6.52101792494916e-57	2.87615418325129e-55	0.117540722954891	23	79590789	79591129
ZNF630	5'UTR	chrX:47928236-47929088	2	9.42810227012385e-57	3.08250593754955e-12	-0.0854167195361963	23	47928236	47929088
CDKL5	TSS1500,5'UTR	chrX:18458900-18460454	4	2.70944232958052e-56	3.19683601321468e-14	-0.0785161383982256	23	18458900	18460454
MBNL3	Body,TSS200,5'UTR,TSS1500	chrX:131547697-131547841	3	3.46447353269027e-56	1.1146684362657e-55	-0.179383015940751	23	131547697	131547841
		chrX:119868737-119869295	2	1.04082496618537e-55	5.08619188586823e-38	-0.098176792093456	23	119868737	119869295
EIF1AX	Body,TSS200,TSS1500	chrX:20159528-20161079	8	1.22297218978325e-55	9.67564937366492e-28	-0.0378234120774235	23	20159528	20161079
ARSD	Body,1stExon,5'UTR,TSS200,TSS1500	chrX:2846196-2848381	11	1.55839232538173e-55	0.0005290635650604	0.0815844672048508	23	2846196	2848381
F8	1stExon,TSS200	chrX:154250784-154251005	2	4.38220335450642e-55	1.0556938878152e-46	0.0797470226025809	23	154250784	154251005
MAGEB10	Body,3'UTR	chrX:27840014-27840754	2	5.76583937643768e-55	4.00613567685172e-19	-0.0923994589580238	23	27840014	27840754
PLP2,PRICKLE3	3'UTR,Body	chrX:49031256-49032528	6	5.79607335974854e-55	1.27876166914206e-19	-0.0922028073153867	23	49031256	49032528
LOC100132831	Body,TSS200,TSS1500	chrX:40691438-40693703	7	1.45885395604691e-54	0.000935349686166667	-0.0862099267220913	23	40691438	40693703
		chrX:134568966-134571153	6	1.75064300057928e-54	7.50128238416127e-47	-0.091042915827801	23	134568966	134571153
C6orf174	Body	chr6:127796287-127797286	7	2.63884498188502e-54	3.41896333722219e-40	0.115320943827228	6	127796287	127797286
PGAM4,ATP7A	TSS200,5'UTR,TSS1500	chrX:77225138-77225856	5	4.22017258303865e-54	1.15066063657014e-29	-0.0716284451475607	23	77225138	77225856
LOC158696	TSS1500	chrX:137700748-137700841	2	7.00321310132198e-54	9.27577453729886e-54	-0.14079061489769	23	137700748	137700841
CDR1	1stExon,5'UTR	chrX:139865953-139866657	6	8.79880076683582e-54	2.48087056784075e-47	-0.0720442441840694	23	139865953	139866657
ZFP92	Body	chrX:152686122-152687670	5	1.42023149507378e-53	6.22984143014088e-41	-0.0633370978918267	23	152686122	152687670
INE2,ZRSR2	TSS1500,TSS200,Body	chrX:15807140-15809023	11	5.17808541217919e-53	7.52277382448494e-19	-0.0410455744305686	23	15807140	15809023
		chr15:101098829-101100451	5	2.96574375688386e-52	0.000376796796692132	0.0654839342079392	15	101098829	101100451
SLITRK4	Body,5'UTR	chrX:142718398-142719640	4	7.11569916814393e-52	7.07302400904754e-12	-0.0697017732423101	23	142718398	142719640
TEX13A,IL1RAPL2	3'UTR,Body	chrX:104463622-104464033	2	7.25875268418161e-52	3.21438091231625e-51	-0.140836191208927	23	104463622	104464033
EDA2R	1stExon,TSS200,TSS1500	chrX:65835804-65836683	3	1.25117500737061e-51	3.4117591166407e-35	-0.100144951409875	23	65835804	65836683
SMAD2	5'UTR,TSS200,TSS1500	chr18:45456441-45458698	11	1.47177871625528e-51	0.000537726374758547	0.0156092676451733	18	45456441	45458698
PPEF1	TSS1500,TSS200,1stExon,5'UTR	chrX:18707777-18709116	4	1.48683040325467e-51	9.39715228202569e-44	-0.0888643173568707	23	18707777	18709116
		chrX:37364379-37364943	3	2.06790737151684e-51	2.44367054034196e-42	-0.0890105170008925	23	37364379	37364943
GABRQ	Body	chrX:151809357-151810246	2	3.77070994837703e-51	2.57526915644575e-10	-0.218686216107853	23	151809357	151810246
MAGEB1	Body	chrX:30269258-30269613	2	5.21447206178234e-51	9.3056535959113e-40	-0.142518528421728	23	30269258	30269613
		chrX:40064418-40064922	4	8.68776149451912e-51	9.60570734238402e-44	-0.17210119239158	23	40064418	40064922
REPS2	Body	chrX:16966619-16966893	2	9.11712732510959e-51	4.21454209002154e-46	-0.0906657183694898	23	16966619	16966893
NAP1L6	Body,TSS200,TSS1500	chrX:72347359-72348370	4	2.42290661611488e-50	3.9308445138837e-33	-0.178887913280398	23	72347359	72348370
MAGEB18	5'UTR,1stExon,Body	chrX:26156519-26157145	3	2.95263382306441e-50	1.03015968312871e-32	-0.0694859110682551	23	26156519	26157145
ARSH	TSS1500,TSS200	chrX:2924048-2924635	4	9.45502312313654e-50	1.31836864696165e-37	-0.0530224199924713	23	2924048	2924635
GPR50	Body	chrX:150348083-150349034	2	1.02202149106462e-49	2.84128965972015e-12	-0.0962601035853111	23	150348083	150349034
		chrX:125714973-125715487	3	1.07568257146023e-49	3.09111442487416e-44	0.189112465798156	23	125714973	125715487
		chr6:28601269-28601519	10	3.02563987780174e-49	1.42309480534385e-46	0.09783698830307	6	28601269	28601519
ASB11	5'UTR,Body,1stExon,TSS1500,TSS200	chrX:15332619-15334255	6	3.37107267298616e-49	2.58748378770941e-06	-0.132684726434425	23	15332619	15334255
ARSF	TSS1500,TSS200	chrX:2984199-2984799	5	3.95851136861732e-49	2.77693852484146e-44	-0.105764288305166	23	2984199	2984799
FUNDC1	Body,1stExon,TSS200,TSS1500	chrX:44401762-44403388	6	4.66585538749051e-49	7.91435151060299e-12	0.0427330004096596	23	44401762	44403388
		chr4:77341251-77342788	7	8.0354611099004e-49	7.67816009424254e-24	0.123568573232844	4	77341251	77342788
		chrX:118207533-118207749	4	8.9825357952744e-49	1.0909705445796e-44	-0.0436976677467054	23	118207533	118207749
		chrX:118829969-118830530	2	1.06531976031178e-48	4.47692483802589e-25	-0.074190795235105	23	118829969	118830530
		chr1:160865097-160865146	2	1.16437509399967e-48	1.56564203680672e-48	-0.0927116159651593	1	160865097	160865146
STS	TSS1500,TSS200,1stExon,5'UTR,Body	chrX:7136807-7137913	6	1.73422710703642e-48	3.23151191088833e-43	-0.052666357679417	23	7136807	7137913
UBE2A	Body,5'UTR,1stExon	chrX:118715099-118715888	2	5.81779696245485e-48	5.55193033691775e-37	-0.0735517480739306	23	118715099	118715888
ARID1B	TSS1500,1stExon,5'UTR	chr6:157097800-157099375	9	6.58578937338715e-48	1.30265069563174e-06	0.0673270001574364	6	157097800	157099375
PLXNB3	Body	chrX:153038702-153039012	4	6.86821470585839e-48	4.59999860957555e-45	-0.0638508339704865	23	153038702	153039012
GAGE10	TSS1500,TSS200,1stExon,5'UTR	chrX:49159887-49160159	5	1.21864223816724e-47	1.62236221881629e-45	-0.0518731428813664	23	49159887	49160159
SHROOM2	Body	chrX:9912520-9912880	4	2.3192391017713e-47	1.81418656440734e-44	-0.0425886825344169	23	9912520	9912880
		chrX:113624155-113625366	4	2.70884305210754e-47	4.80462797957732e-21	-0.0569470658105489	23	113624155	113625366
		chr10:22764922-22767345	9	5.85878089563847e-47	0.00121639024410403	0.102972207232844	10	22764922	22767345
MIR1912,HTR2C	TSS1500,5'UTR	chrX:113885321-113885574	2	1.26464092102041e-46	5.10971064181132e-46	-0.151239260602478	23	113885321	113885574
		chrX:54387220-54387730	2	1.319448600635e-46	3.11202321876633e-34	-0.0717575320007039	23	54387220	54387730
PEX10	TSS200,TSS1500	chr1:2344089-2347015	26	6.52885889055844e-46	0.000576518229049651	0.0698313934150151	1	2344089	2347015
		chrX:35644034-35644368	5	1.23677189022857e-45	2.617439156232e-43	-0.0498414825510417	23	35644034	35644368
ATP5J,GABPA	5'UTR,Body,TSS1500,TSS200,1stExon	chr21:27106793-27108257	11	9.89662603616893e-45	0.00013969564664989	-0.0555835940847658	21	27106793	27108257
MPP1	3'UTR,Body	chrX:154007394-154007585	2	1.36557092113543e-44	1.10514855846139e-41	-0.0703516357919327	23	154007394	154007585
ODZ1	TSS200,TSS1500	chrX:124097806-124098009	2	2.44816471528956e-44	1.77960373761625e-43	-0.166025470044315	23	124097806	124098009
		chrX:24378204-24378718	2	6.91843967539514e-44	5.73515965953124e-29	0.0812609398402931	23	24378204	24378718
L1CAM	Body	chrX:153134108-153134148	3	7.86011377299095e-44	8.25851449355098e-44	-0.077962513488568	23	153134108	153134148
RAB9A	TSS1500,5'UTR	chrX:13706962-13707694	6	8.62747984333651e-44	5.05328914203959e-25	0.0283128586170112	23	13706962	13707694
SLC6A2	TSS1500,TSS200,1stExon,5'UTR,Body	chr16:55689865-55691102	9	1.00440771945479e-43	0.000556840802469126	0.0547989330112272	16	55689865	55691102
		chr1:209404846-209406725	8	1.06003457974152e-43	0.00430437714744009	-0.105147231968838	1	209404846	209406725
A1BG,NCRNA00181	Body,TSS1500	chr19:58861502-58862398	6	1.13663548130285e-43	2.67612146679181e-34	0.11277213077033	19	58861502	58862398
MIR542	TSS1500	chrX:133676860-133677120	2	1.55076880724586e-43	3.83614040893764e-30	0.186003983834871	23	133676860	133677120
		chrX:13397483-13397532	3	2.13572634823933e-43	2.522089075123e-43	-0.073427548745435	23	13397483	13397532
PHF17	5'UTR	chr4:129731835-129733574	8	2.69438732046377e-43	0.000676887129817065	-0.0335564616168738	4	129731835	129733574
IQSEC2	Body	chrX:53283877-53284007	3	2.46775706406744e-42	3.59444550422561e-42	-0.0511872018522785	23	53283877	53284007
NUPL1	TSS1500,TSS200,5'UTR,1stExon,Body	chr13:25874859-25876335	14	8.61492223008971e-42	1.85670871525619e-06	0.109147879500356	13	25874859	25876335
SSX6	TSS200,Body	chrX:47967250-47967785	2	1.2133759461933e-41	4.00818929389811e-23	-0.111345273109182	23	47967250	47967785
		chrX:152585092-152585214	2	6.75722765188421e-41	9.64131466878552e-41	-0.0712349216243016	23	152585092	152585214
AIFM1	5'UTR,Body,1stExon,3'UTR,TSS200,TSS1500	chrX:129271092-129272595	4	1.48078231354836e-40	4.37430749422507e-06	-0.0451127406045894	23	129271092	129272595
LOC643486	Body,TSS200	chrX:95592766-95592962	2	1.68981247144118e-40	8.50750764981188e-40	-0.066101299841971	23	95592766	95592962
LOC347376	TSS200	chrX:50648356-50648419	3	2.28950224441979e-40	5.50631045802721e-39	-0.0742220664548543	23	50648356	50648419
PPFIA3	Body	chr19:49636270-49636594	3	2.67914668028211e-40	1.88054916107927e-39	0.148918759998002	19	49636270	49636594
TCEAL2	Body,3'UTR	chrX:101381880-101382549	2	4.33604493563943e-40	6.09406792803628e-05	-0.051560138412289	23	101381880	101382549
AKAP14	TSS200,5'UTR	chrX:119029933-119030658	2	5.33477882834136e-40	6.09596835094798e-30	-0.1411651447205	23	119029933	119030658
		chrX:39378476-39378734	2	5.65334250593924e-40	4.45995355779365e-37	-0.078190908183799	23	39378476	39378734
KAL1	Body,1stExon,5'UTR,TSS200,TSS1500	chrX:8698228-8701002	16	1.27980685540126e-39	3.94908598723986e-05	-0.101798142871156	23	8698228	8701002
		chrX:47662328-47662641	2	1.33301818734357e-39	1.29258408003112e-38	-0.0917431977294807	23	47662328	47662641
		chr17:21795257-21795943	3	1.46123915279496e-39	1.27242951891278e-24	0.081189412420493	17	21795257	21795943
MAGEA4	Body,3'UTR	chrX:151093031-151093358	2	2.20703015352532e-39	6.21410071835788e-32	-0.0842117812636207	23	151093031	151093358
		chrX:22981196-22981385	2	4.28677262615993e-39	4.68524108319177e-39	-0.114782513276011	23	22981196	22981385
ZNF69	TSS1500,TSS200,5'UTR,1stExon,Body	chr19:11998457-11999148	11	4.58349611891992e-39	8.20583076788411e-26	0.0260516497828711	19	11998457	11999148
REM1,NCRNA00028	Body,TSS1500,3'UTR,TSS200	chr20:30071726-30073576	9	7.16663851795295e-39	3.30369588426493e-14	0.110090921055298	20	30071726	30073576
FAM3A	3'UTR,Body	chrX:153734472-153735204	3	1.18594597718939e-38	1.71448669365577e-24	-0.0465071290371721	23	153734472	153735204
USP9X	TSS1500,TSS200,1stExon,5'UTR	chrX:40943654-40945750	8	6.52595597919241e-38	7.52752127722834e-11	0.0228413357717089	23	40943654	40945750
YWHAQ	Body,5'UTR,1stExon,TSS200,TSS1500	chr2:9770130-9771347	7	1.00441569537029e-37	2.37861549050615e-09	0.0323571368678883	2	9770130	9771347
		chr14:65704156-65704960	2	2.21721106105625e-36	4.08117593101503e-10	-0.0891754780428583	14	65704156	65704960
		chrX:134566774-134567429	2	2.61211152296689e-36	1.43426962770485e-21	-0.0559807696100839	23	134566774	134567429
MIR891A	Body,TSS1500	chrX:145109374-145110794	3	4.97547778469275e-36	1.33508468434211e-18	-0.144583192820242	23	145109374	145110794
LOC644649	Body,TSS200,TSS1500	chr16:59788728-59790180	7	1.74274286729987e-35	0.00452968098981933	-0.0932325186662131	16	59788728	59790180
		chrX:139332682-139332755	2	1.7752660988543e-35	2.75802263082843e-35	-0.167004479781643	23	139332682	139332755
UBA1,INE1	Body,TSS1500,TSS200	chrX:47062757-47064342	7	1.83574908930101e-35	2.32778247221384e-10	0.0789789221473315	23	47062757	47064342
FGF13	Body,1stExon,TSS1500	chrX:137820752-137822398	3	1.92734959956022e-35	3.27958888462724e-14	-0.0896988590294201	23	137820752	137822398
FOXN3	Body	chr14:89878584-89878733	5	2.2192211467992e-35	9.01121889616393e-35	-0.107982746558496	14	89878584	89878733
		chrX:152670579-152670598	2	3.14106535817837e-35	3.15610548564578e-35	-0.0415654006485675	23	152670579	152670598
CXCR3,BCYRN1	3'UTR,Body	chrX:70836111-70836822	2	3.18591263776936e-35	3.25052163913923e-19	-0.0479940160584949	23	70836111	70836822
MAGEA4	TSS1500,TSS200,5'UTR,1stExon	chrX:151080620-151081405	4	6.05114570992036e-35	2.83747154652484e-28	-0.0762011279502466	23	151080620	151081405
PXDNL	Body	chr8:52320944-52322341	9	7.30721572999777e-35	0.00552212013282507	0.0746857550954951	8	52320944	52322341
RNF128	TSS1500,1stExon,5'UTR	chrX:105936150-105937158	3	9.98951189601678e-35	2.59448000255042e-05	-0.121889134818272	23	105936150	105937158
SHANK3	TSS1500,Body	chr22:51112536-51114364	4	1.86333337002378e-34	0.0026405603496984	0.0579080214632898	22	51112536	51114364
		chrX:152582901-152583836	2	2.36443404127784e-34	1.18153334781373e-22	-0.0828354412133883	23	152582901	152583836
ARL13A	TSS200,5'UTR,1stExon	chrX:100224631-100224722	2	3.91338258624196e-34	8.91888760427922e-34	-0.147796786753343	23	100224631	100224722
NONO,BCYRN1	Body,5'UTR	chrX:70511419-70511777	2	8.27583868251673e-34	2.10859322151854e-27	-0.059475651776254	23	70511419	70511777
LOC92249	Body	chrX:62647814-62648132	2	1.17823061311084e-33	3.55782162079126e-28	-0.0743183614239535	23	62647814	62648132
SHANK2	Body	chr11:70672365-70673256	11	1.32999970552473e-33	9.01566008036328e-28	-0.0628222164906529	11	70672365	70673256
RBM39	Body	chr20:34319899-34319989	2	1.74352756242383e-33	4.23926090318429e-33	-0.0556413261039923	20	34319899	34319989
GIPC2	TSS1500,TSS200,1stExon,5'UTR,Body	chr1:78511140-78512129	12	1.74570808509873e-33	8.02142636125577e-14	0.0610763454422114	1	78511140	78512129
CSNK1D	Body,1stExon,5'UTR,TSS200,TSS1500	chr17:80230660-80232440	12	1.81837267381431e-33	0.00298965441413871	0.0265480147482848	17	80230660	80232440
NAPSA	3'UTR,Body	chr19:50860534-50862121	8	2.27507451550656e-33	6.02023232303985e-07	-0.102969156002397	19	50860534	50862121
		chr8:57029877-57030880	5	3.20518354639095e-33	9.02644261393963e-19	0.110322687594863	8	57029877	57030880
OR13H1	TSS1500,1stExon	chrX:130676918-130678333	3	4.20612608237145e-33	2.27558670077826e-21	-0.0797454908373909	23	130676918	130678333
LAGE3	3'UTR	chrX:153704032-153705417	3	4.61815001319418e-33	7.29501595931849e-20	-0.036842291025373	23	153704032	153705417
		chr2:70368457-70370129	8	5.52893675234443e-33	0.000283343199027789	0.0298936976709078	2	70368457	70370129
RPL39,SNORA69	Body,TSS200,TSS1500	chrX:118921379-118922670	4	3.15058293342267e-32	5.42115251316453e-07	-0.0643264931544291	23	118921379	118922670
		chr8:144371144-144372051	5	7.79236429114421e-32	5.59910218765925e-21	-0.16699038576386	8	144371144	144372051
FBXO47	1stExon,5'UTR,TSS200,TSS1500	chr17:37123638-37124558	9	2.9436064900591e-31	1.08159483956361e-17	0.0786713217473256	17	37123638	37124558
CCDC121,GPN1	Body,TSS1500,5'UTR,TSS200,1stExon	chr2:27850964-27852231	14	5.70674807450935e-31	2.45012613871883e-07	0.0488614908545746	2	27850964	27852231
MTCP1NB,MTCP1	5'UTR,3'UTR,Body	chrX:154293390-154293850	2	1.55553422309505e-30	1.87150904901488e-20	-0.0462325858853324	23	154293390	154293850
SCARNA23,POLA1	TSS1500,Body	chrX:24761398-24761808	3	1.79892183544194e-30	1.23077028107302e-22	-0.0471148999818782	23	24761398	24761808
ZPBP2	TSS1500,TSS200,1stExon	chr17:38023480-38024636	5	2.19144103597174e-30	1.36572972534974e-15	0.0777248205828778	17	38023480	38024636
CDH20	Body,3'UTR	chr18:59221320-59222050	5	3.21786089246479e-30	3.46077073670958e-26	0.0950768387008577	18	59221320	59222050
KIAA0664	5'UTR,TSS200,TSS1500	chr17:2614440-2615720	5	4.77482499237862e-30	1.90232130732442e-14	0.0192073014179563	17	2614440	2615720
		chr2:162283705-162285454	10	1.29946499504857e-29	0.000346875255064581	0.0828460737494366	2	162283705	162285454
DFNA5	5'UTR,TSS200,1stExon,TSS1500	chr7:24796494-24798855	14	8.43940348193706e-29	0.00122979464451566	0.0533460531557798	7	24796494	24798855
PASD1	TSS200,5'UTR,1stExon	chrX:150731964-150732030	3	1.09923001079571e-28	1.10723291040732e-28	-0.059683343812938	23	150731964	150732030
PRDM9	TSS1500,TSS200	chr5:23506738-23507656	9	1.70692694524067e-28	2.16858081210222e-14	0.0670933846528672	5	23506738	23507656
FRMD7	5'UTR,1stExon	chrX:131261885-131262001	2	3.43470232342329e-28	1.26345382363214e-27	-0.135559027216078	23	131261885	131262001
HOXC4,HOXC6,HOXC5	TSS1500,TSS200,5'UTR,Body,1stExon	chr12:54408091-54413384	44	4.21611997074562e-28	0.00357260621616761	0.088378159999292	12	54408091	54413384
TBL1X	TSS1500,TSS200	chrX:9430465-9431326	7	4.9710444024616e-28	1.6546217911664e-17	-0.0742828883938802	23	9430465	9431326
C17orf98	Body,1stExon,TSS200,TSS1500	chr17:36997420-36998108	6	1.22221810672399e-27	3.94344239040523e-18	0.109405071006829	17	36997420	36998108
CRISP2	5'UTR,1stExon,TSS200,TSS1500	chr6:49681178-49681774	9	1.35409076827177e-27	6.53418932280252e-26	0.0965615827246609	6	49681178	49681774
DPPA5	3'UTR,Body,TSS200,TSS1500	chr6:74063014-74064594	9	1.702460969385e-27	6.99409217284496e-06	0.0868404538108878	6	74063014	74064594
CLDND1	5'UTR,Body,1stExon,TSS200	chr3:98241168-98242050	13	2.7923470035715e-27	0.000199351316977349	0.0177515815170978	3	98241168	98242050
HOXC4	5'UTR,TSS1500,1stExon,Body,3'UTR	chr12:54446019-54449761	26	3.05480468684045e-27	0.00105095098950824	0.0939326114549364	12	54446019	54449761
PRRT1,PPT2	3'UTR,Body,1stExon,5'UTR,TSS200,TSS1500	chr6:32116538-32122143	99	3.3305386223299e-27	0.000916191644318415	0.0638553017249051	6	32116538	32122143
CTTNBP2NL	TSS1500,TSS200,5'UTR	chr1:112938339-112939192	9	5.69587840216741e-27	1.30772768115449e-10	0.0354470964203543	1	112938339	112939192
ATG4C	TSS1500,TSS200,1stExon,5'UTR	chr1:63249197-63250136	10	5.94031768065032e-27	8.47228540211021e-06	0.0988707248691465	1	63249197	63250136
		chrX:48591921-48592880	2	6.18801434092279e-27	1.79731744199316e-17	0.0698082769577933	23	48591921	48592880
ZNF281	Body,5'UTR,1stExon,TSS200,TSS1500	chr1:200378667-200380059	10	2.77345424423321e-26	1.94448386546961e-05	0.0680740901564536	1	200378667	200380059
CDX1	TSS1500,TSS200,1stExon,5'UTR,Body	chr5:149545907-149547566	13	3.02897988583998e-26	7.35162625455287e-10	0.071441757701259	5	149545907	149547566
		chr2:232347922-232349118	6	4.90111111947501e-26	2.44985089630275e-18	0.0847130321932944	2	232347922	232349118
NCRNA00182,MIR374A,MIR545	Body,TSS200,TSS1500	chrX:73507186-73507335	3	6.28404774196311e-26	1.63842113720678e-25	0.0834493322401981	23	73507186	73507335
FIGNL1	5'UTR,1stExon,TSS200,TSS1500	chr7:50517434-50518921	11	6.76857973322431e-26	3.88369002866634e-05	0.0564314406054783	7	50517434	50518921
LEMD2	Body,TSS1500,1stExon,5'UTR	chr6:33755658-33756905	7	7.44757581611159e-26	0.000283940831479243	0.0173233612255916	6	33755658	33756905
MAGEA12,CSAG1	TSS200,TSS1500,5'UTR	chrX:151903218-151904268	3	9.73957581107585e-26	2.16137053286432e-12	-0.0553102470606639	23	151903218	151904268
FKBP1B	TSS1500,TSS200,1stExon,5'UTR	chr2:24271827-24272716	10	2.24767513090909e-25	0.000833628181223749	0.0843320763505148	2	24271827	24272716
		chrX:79826700-79827218	2	3.35038370733687e-25	6.62779244406834e-18	-0.0512327476437593	23	79826700	79827218
		chrX:124453701-124454138	4	7.82509091994513e-25	1.03619381562202e-23	-0.0314474538598752	23	124453701	124454138
PRDM4	Body,5'UTR,1stExon,TSS1500	chr12:108154206-108155279	8	8.88615106221658e-25	1.0679301780472e-11	0.0462500975318266	12	108154206	108155279
ASCL2	1stExon,5'UTR,TSS200,TSS1500	chr11:2292000-2293665	38	1.46200257913854e-24	6.96529879581325e-06	0.0721028692960882	11	2292000	2293665
SPIN2A	5'UTR,1stExon	chrX:57163746-57163888	3	1.50612433799166e-24	2.40617713610088e-24	-0.119489007801471	23	57163746	57163888
GBE1	Body,1stExon,5'UTR,TSS200,TSS1500	chr3:81810259-81811448	12	3.81315320998389e-24	2.82925228412572e-10	0.0248166973615124	3	81810259	81811448
SYCP1	TSS1500,TSS200,1stExon,5'UTR,Body	chr1:115396501-115398123	10	5.13193820455366e-24	0.00179015202174833	0.0662530652796514	1	115396501	115398123
FAM38B	Body,5'UTR,1stExon,TSS200,TSS1500	chr18:11146255-11150784	16	7.40055717896225e-24	0.0124501832431797	0.0778003211748947	18	11146255	11150784
RPS4X	Body,5'UTR,1stExon,TSS200,TSS1500	chrX:71496641-71497424	9	8.60794210574167e-24	8.28222625834301e-20	-0.0212171267565155	23	71496641	71497424
		chr21:44573062-44574022	4	1.50442156245196e-23	9.46913441693815e-09	-0.0771564715318096	21	44573062	44574022
MXRA5	Body	chrX:3234921-3236105	3	2.00492278858446e-23	3.50251877688859e-11	-0.124740863519281	23	3234921	3236105
PER3	Body	chr1:7887199-7887942	6	3.50657584381053e-23	2.53900166910555e-16	0.0802896656641014	1	7887199	7887942
VTRNA1-1	TSS1500,TSS200,Body	chr5:140090404-140091102	7	4.16928030412353e-23	2.07968955029798e-19	0.0626319158862515	5	140090404	140091102
ERC1	TSS1500,TSS200,1stExon,5'UTR,Body	chr12:1099823-1101044	12	4.79607322118603e-23	7.23623135849549e-11	0.0593073711330582	12	1099823	1101044
APOA5	3'UTR,Body,5'UTR	chr11:116660514-116662643	8	5.10657867931311e-23	0.00107244787172543	0.0729616870543041	11	116660514	116662643
		chr12:10658281-10658539	2	8.43631788719471e-23	2.11323994340799e-20	-0.0520367463487325	12	10658281	10658539
PLOD2	5'UTR,1stExon,TSS200,TSS1500	chr3:145878963-145879710	9	8.80080396598291e-23	4.07358963698596e-10	0.0783205996770254	3	145878963	145879710
TSSK6,NDUFA13	3'UTR,1stExon,TSS1500,5'UTR,TSS200,Body	chr19:19625264-19627257	17	9.77862102180349e-23	0.000322517458799921	0.0493704151078068	19	19625264	19627257
SLC16A12	5'UTR,1stExon,TSS200,TSS1500	chr10:91294781-91296457	17	1.04267971124536e-22	0.00038680906153504	0.0747763904364337	10	91294781	91296457
PRRT4	3'UTR,Body	chr7:127990884-127992634	5	1.21402696844102e-22	4.70995159809453e-07	0.114648398392425	7	127990884	127992634
NPDC1	Body,1stExon,5'UTR,TSS200,TSS1500	chr9:139939926-139941567	5	1.29855994998773e-22	0.000626867709626922	0.0211040702659886	9	139939926	139941567
LOC284798	Body,TSS200,TSS1500	chr20:25128211-25129562	17	2.94543823881077e-22	2.51724021869616e-07	0.0584716498092665	20	25128211	25129562
MYF5	TSS1500,TSS200,1stExon,5'UTR,Body	chr12:81109337-81111558	8	2.97161588505722e-22	2.18746044713001e-08	0.0662958745492615	12	81109337	81111558
SSX3	5'UTR,1stExon,TSS200	chrX:48216108-48216178	2	3.31130120359759e-22	4.19364602029988e-22	-0.0401475783019053	23	48216108	48216178
SSX7	5'UTR,TSS200	chrX:52683807-52683983	2	3.95090019674841e-22	1.50645486218091e-21	-0.0710841412961939	23	52683807	52683983
RTKN	Body,TSS1500,1stExon,5'UTR	chr2:74668286-74669516	10	5.75768655413467e-22	0.000116055199786058	0.0848479550279599	2	74668286	74669516
YARS2	1stExon,5'UTR,TSS200,TSS1500	chr12:32908527-32909796	10	6.49136272529037e-22	1.8844034097781e-05	0.0269081554252316	12	32908527	32909796
PARD3B	Body	chr2:205543309-205543401	2	1.03485211128213e-21	1.71993642572517e-21	-0.0656336012263722	2	205543309	205543401
		chr5:42923550-42924552	4	1.09411383404586e-21	2.4527614353554e-08	0.0865530519491415	5	42923550	42924552
MAGEB3	TSS200,1stExon,5'UTR	chrX:30248436-30248778	3	1.34291632525843e-21	4.34065527663487e-20	-0.107354939972122	23	30248436	30248778
		chr4:1512269-1513259	6	1.56918864255509e-21	4.3637933648332e-08	-0.134393918392233	4	1512269	1513259
GATM,LOC145663	Body,TSS1500,TSS200	chr15:45670068-45671708	14	2.02085501500883e-21	0.000773537314360369	0.0590499972462855	15	45670068	45671708
		chrX:152665963-152666912	4	3.16578709512213e-21	2.10408285634205e-13	0.0528073589339254	23	152665963	152666912
KAT5,RNASEH2C	3'UTR,Body,1stExon,5'UTR	chr11:65486928-65488312	6	4.33725099972893e-21	2.70297303598672e-05	-0.0785613630475991	11	65486928	65488312
ZNF837	3'UTR,Body	chr19:58878570-58880633	8	4.96096476269403e-21	0.000558374217888934	0.104295112861635	19	58878570	58880633
NYX	TSS1500,5'UTR,1stExon	chrX:41305937-41307114	4	5.70378845590406e-21	7.30641485862666e-12	-0.0969620091516446	23	41305937	41307114
RFPL2	1stExon,5'UTR,TSS200,TSS1500	chr22:32598479-32599648	6	6.44773582986348e-21	1.35064946043499e-07	-0.143396522649636	22	32598479	32599648
COL9A1	Body,1stExon,5'UTR,TSS200,TSS1500	chr6:70990226-70994068	15	6.78645969986428e-21	0.00248190681255589	0.0566716059183775	6	70990226	70994068
PRMT2	TSS1500,TSS200,1stExon,5'UTR	chr21:48054897-48055893	8	7.36198296171702e-21	0.00235161708762355	0.0167327361466209	21	48054897	48055893
PHEX	TSS1500,TSS200,1stExon,5'UTR	chrX:22050115-22050977	3	1.02962852599784e-20	2.0716037921771e-06	-0.0573009283076188	23	22050115	22050977
ARHGAP6	Body	chrX:11157142-11157610	4	1.19280905292085e-20	4.3891268517783e-19	0.102221664536787	23	11157142	11157610
TMPRSS8	Body,TSS200,TSS1500	chr16:2892518-2893702	6	1.3781081813295e-20	0.00166322209651324	-0.0991940520287599	16	2892518	2893702
C1orf103	Body,5'UTR,1stExon,TSS200,TSS1500	chr1:111506021-111507160	19	1.6683798729386e-20	3.18015593886339e-13	-0.0227800967612262	1	111506021	111507160
NICN1	Body,1stExon,5'UTR,TSS200,TSS1500	chr3:49466297-49467370	8	1.90531288868513e-20	1.5742798879348e-08	0.0420620703497265	3	49466297	49467370
ARRB2	TSS1500,TSS200,5'UTR,1stExon,Body	chr17:4613045-4614422	13	1.92229988139731e-20	0.000566505165275145	0.0459089820351614	17	4613045	4614422
ZFX	TSS1500,TSS200,5'UTR,1stExon	chrX:24167821-24170765	9	3.0601743809976e-20	3.32129214437256e-05	0.0426389528676429	23	24167821	24170765
OXCT1	Body,1stExon,5'UTR,TSS200,TSS1500	chr5:41869679-41871189	14	3.88538654192468e-20	1.05392562864808e-05	0.0500255944538569	5	41869679	41871189
CDKL5	5'UTR	chrX:18446114-18446221	2	4.66297283585715e-20	6.2415826448837e-20	-0.1331186317637	23	18446114	18446221
WFIKKN2	TSS1500,TSS200,1stExon,5'UTR	chr17:48911513-48913424	20	4.84735329536276e-20	0.0008806840598045	0.0563849439907734	17	48911513	48913424
MTMR12	Body,5'UTR,1stExon,TSS200	chr5:32312181-32313291	8	4.99837335429479e-20	0.0103264933790089	0.0507734708631018	5	32312181	32313291
CALCA	5'UTR,1stExon,TSS200,TSS1500	chr11:14993378-14995536	40	6.1629426783704e-20	0.000775156020014472	0.0394894576836416	11	14993378	14995536
NHEDC1	5'UTR,1stExon,TSS200,TSS1500	chr4:103940711-103941300	11	6.31997837195341e-20	2.85277443066891e-16	0.069954936403415	4	103940711	103941300
		chrX:153365005-153365806	2	9.16032581496196e-20	2.11162650946948e-05	-0.0541234261301091	23	153365005	153365806
		chr6:30094300-30095802	26	1.15903458144814e-19	1.31282590427047e-10	0.0483424145680348	6	30094300	30095802
HCFC1	Body	chrX:153229933-153230625	2	1.40785476659169e-19	8.06255519046542e-16	-0.0360191785175848	23	153229933	153230625
MXRA5	3'UTR	chrX:3227443-3227459	2	1.60015002377189e-19	1.60272357778562e-19	-0.0435614556177779	23	3227443	3227459
TLR7	TSS1500,TSS200	chrX:12883760-12885115	3	1.74930534503399e-19	6.40564698996186e-15	0.0958356908737903	23	12883760	12885115
C2orf84	TSS1500,TSS200,5'UTR,Body	chr2:24397539-24398695	10	1.75076982332355e-19	0.000667195703705246	0.0877001825676995	2	24397539	24398695
KCND1	Body	chrX:48823848-48824499	2	1.75076982332355e-19	1.9613524087346e-16	-0.0367436018737817	23	48823848	48824499
		chrX:129251941-129253297	3	1.90850278522822e-19	4.30055267823824e-09	-0.0649016804563505	23	129251941	129253297
		chr2:213696794-213698158	6	2.51441171455584e-19	1.65133731333538e-05	0.0600917787401136	2	213696794	213698158
		chr1:113285118-113287238	8	2.70091302232103e-19	0.000235866781846457	0.094190418720019	1	113285118	113287238
KCNJ9	5'UTR,Body	chr1:160053689-160055253	7	3.01097720192306e-19	7.8545121872839e-06	0.0561720259480457	1	160053689	160055253
C1orf61	5'UTR	chr1:156393461-156394727	3	3.14208874761165e-19	3.92669470910653e-11	0.0766939076846043	1	156393461	156394727
TBC1D15	TSS1500,TSS200,1stExon,5'UTR,Body	chr12:72232889-72234032	13	3.27733027979048e-19	3.7802065286646e-07	0.0773928219255027	12	72232889	72234032
GPR25	TSS1500,TSS200,1stExon	chr1:200841646-200843156	11	3.86781483996165e-19	1.38064974711192e-06	0.0778943737129389	1	200841646	200843156
		chr8:99983622-99986344	9	4.63209612313328e-19	0.00495274907887259	0.0832304033559804	8	99983622	99986344
RBM24	TSS1500,TSS200,1stExon,Body,5'UTR	chr6:17280551-17283113	22	5.33257059250193e-19	8.95415878484953e-05	0.0584844988110832	6	17280551	17283113
PON3	Body,1stExon,TSS200,TSS1500	chr7:95025194-95027158	23	5.65351636709582e-19	0.000286156090044086	0.0485694850951983	7	95025194	95027158
C14orf162	Body,TSS200,TSS1500	chr14:70037728-70041214	14	7.07995895113485e-19	0.00100452917885917	0.109003188785416	14	70037728	70041214
DMD	Body,TSS1500	chrX:33231137-33231153	2	8.21404539933116e-19	1.00341627085222e-18	-0.0618261037437816	23	33231137	33231153
DMD	5'UTR,Body	chrX:32886461-32886526	2	8.47647870376573e-19	1.03007752964068e-18	-0.0448431234747435	23	32886461	32886526
H3F3A,LOC440926	5'UTR,Body	chr1:226251224-226252141	3	1.06290778437146e-18	0.0187678941656381	-0.053951782078629	1	226251224	226252141
FAM24B,LOC399815	5'UTR,TSS1500,TSS200,1stExon,Body	chr10:124638200-124639892	16	1.07369302646914e-18	9.37885813738827e-09	0.0585290455479513	10	124638200	124639892
		chr6:27636496-27638391	8	1.08590078932588e-18	0.00280577939504887	-0.0627693136221145	6	27636496	27638391
CTAG2	TSS1500	chrX:153882853-153883318	2	1.14123254048044e-18	3.55649877657906e-12	-0.0371636023455166	23	153882853	153883318
		chr7:27191097-27192656	12	1.24196881919246e-18	0.000415409716757006	0.0484977170908096	7	27191097	27192656
		chr1:2466275-2467281	4	1.24498296946004e-18	1.69355002510948e-11	-0.0688099583761263	1	2466275	2467281
		chr5:42953543-42954752	4	1.93931383373811e-18	2.53508983307171e-10	0.125639741342243	5	42953543	42954752
PIGZ	5'UTR,TSS1500	chr3:196693809-196695938	7	2.21359983276869e-18	0.00574778293032237	0.0778091122710782	3	196693809	196695938
		chr13:113121107-113122353	8	2.88388933387756e-18	7.1353865742083e-11	-0.0572780592461715	13	113121107	113122353
ZNF157,SNORA11C	Body,TSS1500	chrX:47247035-47248128	4	3.02209650512868e-18	1.7961151589613e-12	-0.0393247910829883	23	47247035	47248128
PTPRN2	Body	chr7:157405010-157406737	6	4.55168067057625e-18	0.000101383230659974	-0.127304290268421	7	157405010	157406737
		chr1:227746111-227748719	12	6.54403221216273e-18	4.06974166872447e-11	0.0811242441667721	1	227746111	227748719
ACTC1	Body,5'UTR,1stExon,TSS200,TSS1500	chr15:35086890-35088160	11	7.09167351914173e-18	0.0041779094020777	0.0791968274300856	15	35086890	35088160
CYP1B1	Body	chr2:38300537-38301756	5	7.59860200874033e-18	0.00695397231143271	0.070050575618042	2	38300537	38301756
NUP62CL	5'UTR	chrX:106446861-106447591	2	7.74221569659003e-18	1.40296340018564e-15	-0.0555233677881708	23	106446861	106447591
ZNF497	Body,5'UTR	chr19:58868858-58869424	3	8.68803769107671e-18	3.8726031968978e-12	0.0565135908403226	19	58868858	58869424
C19orf77	5'UTR,1stExon,TSS200	chr19:3480508-3480672	4	8.74942557077787e-18	1.64676636498839e-17	-0.0714424022666492	19	3480508	3480672
TRPC3	1stExon,Body,TSS200,TSS1500	chr4:122853464-122855216	11	1.20804894124961e-17	0.00145533275605337	0.0630640907066352	4	122853464	122855216
EIF4E3,GPR27	5'UTR,TSS1500,1stExon,TSS200	chr3:71802420-71805022	12	1.32124077161166e-17	0.000113607917876147	0.0822566173869089	3	71802420	71805022
PRR23A	3'UTR,1stExon,TSS200,TSS1500	chr3:138724228-138725425	9	1.35398741954905e-17	2.71811586122322e-06	0.0558727632624166	3	138724228	138725425
ALK	5'UTR,1stExon,TSS200,TSS1500	chr2:30143585-30145152	11	1.39126292928817e-17	0.00263734124682175	0.0160467501641409	2	30143585	30145152
MRPL42	TSS200,5'UTR	chr12:93861147-93861583	4	1.94192542896496e-17	1.74432934728471e-12	0.0340914514186111	12	93861147	93861583
GRM8	5'UTR	chr7:126890254-126891319	5	2.59398435141683e-17	0.00868026048796737	0.0805038500574929	7	126890254	126891319
ATG5	5'UTR,1stExon,TSS200,TSS1500	chr6:106773140-106774172	12	2.90053708711051e-17	0.00160468240461275	0.0650008402020376	6	106773140	106774172
CYHR1	Body,3'UTR	chr8:145687727-145689440	6	2.93230727612888e-17	0.000273665290206275	0.0270249988684852	8	145687727	145689440
CACNA2D3	Body	chr3:54157353-54159627	10	3.18024322267384e-17	0.00190342450789747	0.0479426112284711	3	54157353	54159627
HLA-L	TSS200,Body	chr6:30227175-30228431	27	3.2581583633142e-17	0.000177192142217544	0.0517604852386558	6	30227175	30228431
LHX8	TSS1500,TSS200,1stExon,5'UTR	chr1:75592950-75594592	11	3.68451992390738e-17	4.10715277172532e-13	0.0613346601183303	1	75592950	75594592
LOC375196,LOC100271715	Body,TSS200,TSS1500	chr2:39186743-39188006	8	4.03282742720301e-17	0.000166129148990068	0.0489287993593708	2	39186743	39188006
LOC728024,ERLIN2	Body,TSS200,TSS1500	chr8:37605359-37606579	8	4.54170518806713e-17	2.87827461305441e-05	0.0651935043759608	8	37605359	37606579
ACCN2	Body,3'UTR	chr12:50475035-50476169	4	5.11118325229778e-17	0.00108061371088277	0.0766239762069055	12	50475035	50476169
BCL2L10	Body,1stExon,TSS200,TSS1500	chr15:52404029-52405464	9	6.05676972545003e-17	2.76045910663431e-10	0.0520461964991921	15	52404029	52405464
SLC6A18	Body,3'UTR	chr5:1245669-1247290	7	6.23216179100955e-17	9.94176326877326e-05	-0.0644694619322473	5	1245669	1247290
MIER1,WDR78	TSS1500,Body,1stExon,TSS200,5'UTR	chr1:67389698-67391144	13	6.48515595533401e-17	9.16247038674739e-05	0.0293075884961598	1	67389698	67391144
		chr3:120003292-120004483	10	6.80933158068113e-17	1.97108613215802e-08	0.0614107999801555	3	120003292	120004483
		chr2:118616155-118616576	5	7.26872640020518e-17	9.2318804444207e-17	0.0717218078421622	2	118616155	118616576
MLNR	TSS1500,1stExon,Body	chr13:49792685-49796489	13	8.86999146067683e-17	0.00105876985671524	0.0546279864834495	13	49792685	49796489
ANKRD11	TSS200,TSS1500	chr16:89557017-89558207	17	9.29242119765761e-17	2.21422065478125e-09	-0.0170470357078452	16	89557017	89558207
MCF2	1stExon,Body,5'UTR,TSS200	chrX:138724627-138725077	4	9.77420426692913e-17	1.49046724983784e-16	0.0826277060172254	23	138724627	138725077
CT47B1	Body	chrX:120008570-120008681	2	1.01510784759572e-16	2.00540566123838e-16	-0.0571244304736806	23	120008570	120008681
EXOSC2	TSS1500,TSS200	chr9:133567903-133568991	4	1.04992612885359e-16	0.000617112312037717	0.0912825687497456	9	133567903	133568991
PNPLA4	5'UTR,1stExon,TSS200,TSS1500	chrX:7895031-7896360	14	1.28184806523155e-16	4.88734574970219e-10	0.0404878268739706	23	7895031	7896360
DNAJC21	TSS1500,TSS200,5'UTR,1stExon,Body	chr5:34929231-34930244	8	1.43234823152349e-16	0.00256967571467663	0.0449961883377258	5	34929231	34930244
		chr14:103604700-103605358	5	2.07351099521892e-16	6.52145892230213e-15	0.0533695565593612	14	103604700	103605358
RAB33B	TSS200,1stExon,5'UTR,Body	chr4:140374776-140375847	7	2.14613740840054e-16	0.000969893227059703	0.0143890539277762	4	140374776	140375847
EIF4E	1stExon,TSS200,5'UTR,TSS1500	chr4:99850251-99851281	17	2.42271835492401e-16	2.77438650235959e-05	0.0604931884555482	4	99850251	99851281
OSTalpha	TSS1500,TSS200,1stExon,5'UTR,Body	chr3:195942717-195943713	10	2.78249237722597e-16	2.53790469776469e-11	0.0551211107271775	3	195942717	195943713
		chr12:68758840-68759069	3	3.41161187429539e-16	2.33970688907112e-15	0.0181044300972592	12	68758840	68759069
SOX21	TSS1500	chr13:95365509-95366456	6	3.64481723471825e-16	0.000752743865352361	0.056381163469893	13	95365509	95366456
COX7A2	Body,5'UTR,1stExon,TSS200,TSS1500	chr6:75953307-75954053	8	3.87740907026968e-16	2.12486390882637e-07	0.0990365659025879	6	75953307	75954053
		chr14:103745432-103746266	2	3.90395054286211e-16	0.00123527437300105	0.10405976132429	14	103745432	103746266
SP6	5'UTR	chr17:45927893-45930033	11	4.8751654245351e-16	1.18186227458036e-05	0.0627476689233839	17	45927893	45930033
EIF2B3	5'UTR,1stExon,TSS200,TSS1500	chr1:45451736-45452605	9	4.91728685729271e-16	3.33265019592149e-05	0.0726218768439901	1	45451736	45452605
		chrX:114957471-114957790	2	4.96999357451689e-16	5.84376005603146e-15	0.0385577020651814	23	114957471	114957790
HAX1	TSS1500,TSS200,1stExon,Body	chr1:154244759-154245414	11	5.66968859149956e-16	5.41297676045083e-09	0.0735081226449218	1	154244759	154245414
		chr6:27210913-27210934	2	5.72827524406968e-16	5.74038030374206e-16	0.0639147976164069	6	27210913	27210934
BMP7	Body	chr20:55836224-55839524	10	6.37904918782862e-16	0.00508839862068728	0.053793073009183	20	55836224	55839524
		chr1:75590483-75591353	5	6.65150055882108e-16	7.7809099469604e-15	0.112931007951287	1	75590483	75591353
		chrX:147279539-147279853	2	7.69526670783893e-16	1.53908779048958e-13	-0.0468493098312969	23	147279539	147279853
		chr2:25427108-25427652	4	7.89586989833406e-16	1.03919930083273e-14	0.0764473193953979	2	25427108	25427652
TRIM36	1stExon,5'UTR,TSS200,TSS1500	chr5:114516141-114517423	6	8.18803590620453e-16	0.000176228806368751	0.066261663165042	5	114516141	114517423
		chr6:27205956-27206911	4	8.86214067096601e-16	0.000729570039850136	0.112871412212632	6	27205956	27206911
TBX4	Body	chr17:59553911-59554806	4	1.02274345312969e-15	7.6448185981243e-06	0.0527505704191837	17	59553911	59554806
APOB	Body,TSS200,TSS1500	chr2:21265912-21267334	13	1.44098722507455e-15	0.00014646490381727	0.0726471146504786	2	21265912	21267334
		chr4:581672-583022	7	1.57623710176404e-15	1.95943186103503e-07	-0.0664219721062495	4	581672	583022
CACYBP	TSS1500,TSS200,1stExon,5'UTR	chr1:174967663-174968776	12	1.71989583689342e-15	0.00578889846275033	0.0365046060793307	1	174967663	174968776
ZNF232	5'UTR	chr17:5018984-5019989	8	2.00115345252176e-15	5.95314368665515e-12	0.0735368491571406	17	5018984	5019989
		chr5:71852464-71853215	4	2.2901232671857e-15	5.73167788599805e-14	0.055077720869956	5	71852464	71853215
NXF5	Body,5'UTR	chrX:101100637-101101217	2	2.36436378577307e-15	2.11759998762782e-08	-0.114762763195669	23	101100637	101101217
PLAC8L1	5'UTR,1stExon,TSS1500	chr5:145483944-145484705	4	2.44637494315985e-15	1.73728605735187e-05	0.0724823234220072	5	145483944	145484705
PDZD8	1stExon,5'UTR,TSS200,TSS1500	chr10:119134612-119135722	10	2.73655585438836e-15	5.62277905932559e-06	0.0137124354671748	10	119134612	119135722
ZNF185	Body	chrX:152086636-152086723	2	3.16423592506792e-15	4.13312618490328e-15	-0.089089198900478	23	152086636	152086723
		chr11:20152992-20154183	5	3.61731625454478e-15	0.00450342671044939	0.0376357828845463	11	20152992	20154183
		chr7:99195788-99196468	4	3.89980884630024e-15	3.10297039814535e-10	0.0649801715142007	7	99195788	99196468
MGC45800	Body	chr4:183060943-183062729	10	4.1469779692517e-15	3.54496330386874e-06	0.102176403892812	4	183060943	183062729
NCRNA00116	Body	chr2:110969641-110970249	5	4.32471622343826e-15	4.16826941971716e-14	0.0757296535205623	2	110969641	110970249
PLEKHH2,LOC728819	Body,1stExon,TSS200,TSS1500	chr2:43903227-43904011	9	4.51721731363976e-15	6.03289115915957e-12	0.054597627940425	2	43903227	43904011
ALKBH3	TSS1500,TSS200,1stExon,5'UTR	chr11:43902062-43903042	12	5.52926125420764e-15	9.01924745470858e-12	-0.0432427601798279	11	43902062	43903042
ARF5	TSS1500,TSS200,1stExon,5'UTR,Body	chr7:127227857-127229267	10	5.74731266674601e-15	2.04659067902288e-06	0.0207018955872988	7	127227857	127229267
DDR1	TSS1500,TSS200,1stExon,5'UTR	chr6:30851417-30854551	36	6.59805092463713e-15	0.00199127177079333	0.0478095738364472	6	30851417	30854551
		chr13:111464554-111466326	4	6.81645813095619e-15	6.49436615250661e-08	0.16108218655548	13	111464554	111466326
MIER2	TSS200,TSS1500	chr19:344963-346278	7	7.22045403069187e-15	0.00020297956916185	0.0786352809073307	19	344963	346278
PRICKLE1	5'UTR	chr12:42875816-42876885	6	7.6167307171668e-15	1.985713349156e-08	0.0542321733397641	12	42875816	42876885
FLJ12825	Body	chr12:54454163-54454445	5	7.72918335265903e-15	1.03523215515946e-14	0.0542314060342508	12	54454163	54454445
FBXO17	5'UTR,1stExon,TSS200,TSS1500	chr19:39465821-39467258	8	9.01196354708264e-15	0.000680873999348911	0.0647144787654069	19	39465821	39467258
		chr2:174876661-174878565	6	1.0978132178663e-14	0.0047205150056463	0.03942833532584	2	174876661	174878565
EGR2	3'UTR,Body	chr10:64572581-64573476	4	1.12057501522637e-14	1.58872517104401e-05	0.0409623364730196	10	64572581	64573476
C3	Body	chr19:6709822-6711092	4	1.56118667328562e-14	1.53613476461598e-05	0.104432290212733	19	6709822	6711092
CTPS2,S100G	Body,TSS200,5'UTR	chrX:16668107-16668980	4	1.5760181515955e-14	0.000292936092184019	-0.028876653579232	23	16668107	16668980
RNASEN,C5orf22	5'UTR,TSS1500,1stExon,TSS200,Body	chr5:31531945-31532928	15	1.72683676679085e-14	3.89468535600651e-12	0.0190572564252027	5	31531945	31532928
ISOC2	5'UTR,1stExon,TSS200,TSS1500	chr19:55972504-55973778	11	1.8451402994064e-14	1.62317465076209e-09	-0.0234983018266453	19	55972504	55973778
SEC61G	5'UTR,1stExon,TSS200,TSS1500	chr7:54826613-54827677	11	1.85871816478315e-14	0.00268892019747065	0.0445611545519621	7	54826613	54827677
		chr15:59156878-59157857	6	1.981067048166e-14	1.93579064579462e-10	0.0594976844462878	15	59156878	59157857
		chr17:45949677-45949878	5	3.42369322616436e-14	3.72863962088023e-14	0.0699155445823604	17	45949677	45949878
PIWIL1	TSS1500,TSS200,1stExon,5'UTR	chr12:130821453-130822818	10	3.73800881035427e-14	2.8650810549137e-07	-0.0767973469304683	12	130821453	130822818
CLYBL	3'UTR	chr13:100547728-100549017	9	3.89871378507659e-14	0.00700371964868096	0.0960221315566401	13	100547728	100549017
OTP	3'UTR,Body	chr5:76926079-76926752	4	4.11111496334199e-14	2.85559518123792e-06	0.0154983851356211	5	76926079	76926752
RTN4RL2	Body	chr11:57232331-57232742	5	4.45897836334739e-14	6.63767599915816e-14	0.0595233278471249	11	57232331	57232742
NTRK1,INSRR	Body	chr1:156818592-156819393	6	4.7697097942245e-14	7.2403252350281e-06	0.0410646124477708	1	156818592	156819393
		chr7:149119133-149120687	8	5.92355189551953e-14	0.000165073036176524	0.105306796366757	7	149119133	149120687
UPF2	5'UTR,1stExon,TSS200,TSS1500	chr10:12084954-12086036	17	6.28391316580722e-14	0.000310686061588267	0.0751954708884116	10	12084954	12086036
SPEG	Body	chr2:220312021-220313657	7	6.50085422727534e-14	0.000290440624008406	0.0578038343463809	2	220312021	220313657
STMN1	5'UTR,TSS200,TSS1500,1stExon	chr1:26232706-26234015	17	6.53462354683616e-14	0.000413148539248905	0.0492080229652223	1	26232706	26234015
CNTD2	3'UTR,Body	chr19:40728255-40729386	5	7.17906250882617e-14	4.50948346779689e-05	-0.0688200891565358	19	40728255	40729386
		chr2:157256809-157257110	3	7.31569370012313e-14	3.99264878712542e-12	0.0193405380295139	2	157256809	157257110
		chr6:28661199-28662065	5	8.58665933557897e-14	2.99104798030385e-09	0.0652210557019383	6	28661199	28662065
SIX5	Body,1stExon	chr19:46270244-46271408	5	8.64554076189463e-14	0.00737026450097022	0.0449318954570473	19	46270244	46271408
RHCG	Body	chr15:90029474-90030410	6	8.88299030931451e-14	2.22562208185926e-10	-0.051928180204095	15	90029474	90030410
		chr22:49447430-49448320	3	9.36562355385729e-14	2.86743852027747e-09	-0.0950467626551359	22	49447430	49448320
		chr5:77145356-77147651	9	1.06552782855552e-13	0.00382535556750175	0.145206942943703	5	77145356	77147651
GDE1,CP110	TSS1500,TSS200,1stExon,5'UTR	chr16:19534852-19535770	11	1.21789166297515e-13	1.09359922114988e-07	0.0204831221692661	16	19534852	19535770
KREMEN2,PAQR4	Body,TSS1500,3'UTR	chr16:3016378-3019041	11	1.31189990569402e-13	0.00161719687296231	0.0623767962905721	16	3016378	3019041
TRIM7	3'UTR,Body	chr5:180622072-180622643	5	1.38548939808102e-13	4.69583681183526e-13	0.0502892243133691	5	180622072	180622643
		chr12:54144380-54146572	11	1.39654784195192e-13	1.41446429108431e-06	0.0546194320268471	12	54144380	54146572
ZBTB44	TSS1500	chr11:130184946-130185670	4	1.41836029048332e-13	0.0112523312573964	0.0645048767422041	11	130184946	130185670
COL2A1	TSS1500	chr12:48398535-48399493	7	1.47312781504538e-13	0.000230911209969956	0.0525626231437654	12	48398535	48399493
SLC39A14	TSS1500,TSS200,5'UTR	chr8:22223465-22225017	9	1.75251990925522e-13	0.00802839733600471	0.0494502239636187	8	22223465	22225017
ITGA2B	Body	chr17:42452426-42452994	2	1.95907452572911e-13	4.13253098757885e-12	0.0833544810393534	17	42452426	42452994
ZMYM2	TSS1500,TSS200,1stExon,5'UTR	chr13:20531342-20533551	10	2.02374451102359e-13	0.000950664241129559	0.0702971896668146	13	20531342	20533551
		chr5:180643432-180644590	6	2.10147570632399e-13	0.00840396906895723	-0.0489255911227699	5	180643432	180644590
TDRD12	TSS1500,TSS200,5'UTR,1stExon	chr19:33210166-33210851	6	2.1225369244942e-13	1.76281266241444e-09	-0.0674773117793039	19	33210166	33210851
		chrX:24389751-24390246	2	2.44912445934762e-13	2.2040380349433e-08	0.0353210192649471	23	24389751	24390246
GRIN1	Body	chr9:140044904-140045508	2	2.67348934898207e-13	4.84935471135162e-13	-0.0458239873239641	9	140044904	140045508
WRB	Body,TSS200,1stExon,5'UTR	chr21:40759534-40760796	8	2.92012596876954e-13	0.00301720097248757	-0.0889418043324165	21	40759534	40760796
		chr7:158749591-158751591	11	2.93855560661633e-13	0.000231994185033355	-0.109007642130145	7	158749591	158751591
		chr7:73157217-73157788	4	3.27752580156492e-13	5.67620626585563e-13	0.0572049640088391	7	73157217	73157788
		chr14:38071285-38072498	7	3.64180027002712e-13	1.81530551021635e-06	0.0490207635606999	14	38071285	38072498
USP43	1stExon,Body	chr17:9549346-9550545	7	4.04680503443353e-13	0.005489537666016	0.0464385070228498	17	9549346	9550545
		chr1:247681102-247681931	8	4.12321710612703e-13	7.13190671305667e-11	0.0672992647316679	1	247681102	247681931
		chr9:136074886-136075868	4	4.28292190101145e-13	1.38490253656154e-09	-0.0665684290739049	9	136074886	136075868
PLCH2	Body	chr1:2431385-2432621	3	4.43647880443705e-13	0.00228216128098985	0.0504005690309298	1	2431385	2432621
CREB3L1	Body	chr11:46317475-46318527	5	4.52008001177072e-13	1.22368505052013e-05	0.0561366089588938	11	46317475	46318527
DIP2C	Body	chr10:530714-531914	12	4.60802825694813e-13	1.64420213173931e-05	-0.0554862516101284	10	530714	531914
FAM35A,GLUD1	TSS1500,5'UTR,1stExon	chr10:88854610-88855085	2	4.74360456401128e-13	1.26106161134632e-06	0.00654951374395239	10	88854610	88855085
SLC4A11	Body,1stExon,5'UTR,TSS200,TSS1500	chr20:3218145-3219539	10	4.82844831796132e-13	0.00130601814619403	0.049002066545111	20	3218145	3219539
		chr6:41650636-41651402	4	5.3861902060287e-13	1.32895349085777e-09	0.0641463632298445	6	41650636	41651402
		chrX:8751190-8751687	7	5.74135010148866e-13	2.45229831549535e-09	-0.0889678476746123	23	8751190	8751687
SEMA6C	3'UTR,Body	chr1:151103642-151105049	7	6.16807334677905e-13	1.05469217614525e-05	0.0863591958577141	1	151103642	151105049
C22orf27	TSS1500,TSS200,Body	chr22:31317764-31318546	11	6.25396723872381e-13	6.89441997280415e-11	0.0546592707347251	22	31317764	31318546
SLC17A7	Body	chr19:49936274-49937176	4	6.35500105834432e-13	0.00132315681298982	0.0798076681346579	19	49936274	49937176
SGMS2	TSS1500,TSS200,5'UTR,1stExon	chr4:108745279-108746407	10	6.50041685905579e-13	0.00331820754213655	0.0557642287538806	4	108745279	108746407
AMN	Body	chr14:103393970-103394899	4	6.9058190015844e-13	0.00298876634287165	0.0614897027084243	14	103393970	103394899
		chr12:48690546-48691036	5	7.14685408323195e-13	5.31188524983706e-11	0.0545295038421122	12	48690546	48691036
FLJ40504	Body,TSS200	chr17:26633895-26634469	3	7.26176080947595e-13	1.63411145109131e-11	0.0427339646018813	17	26633895	26634469
PPPDE2,XRCC6	TSS1500,5'UTR,Body	chr22:42017417-42018038	4	7.36464545896698e-13	0.0110499492881726	0.0346769952084097	22	42017417	42018038
LOC254559	Body	chr15:89939252-89940505	3	7.43972980888977e-13	4.08778666073894e-07	0.0660671087109131	15	89939252	89940505
		chr6:166418799-166419943	10	7.59655662281998e-13	0.000352795442334862	0.0597389451929536	6	166418799	166419943
ESYT3	TSS1500,TSS200,1stExon,5'UTR,Body	chr3:138152837-138154754	15	7.63943983688607e-13	5.31302581236437e-05	0.102545287029345	3	138152837	138154754
GALNT9	Body,1stExon,5'UTR	chr12:132903921-132905819	9	7.71555345339151e-13	0.00102917057062532	-0.0480539860397462	12	132903921	132905819
C10orf41	Body	chr10:77164227-77167091	14	7.8383971214782e-13	0.00342822832428035	0.0530677264342895	10	77164227	77167091
SOD3	5'UTR,Body	chr4:24800823-24801801	4	7.90896876697677e-13	1.08239600088528e-07	0.0684884101236749	4	24800823	24801801
RASGRF2	TSS1500,TSS200,1stExon,Body	chr5:80255793-80257322	11	8.45314658635381e-13	0.0128713664233021	0.0636935615027271	5	80255793	80257322
LYNX1	1stExon,5'UTR,TSS1500,TSS200	chr8:143859282-143859990	11	9.09528436114812e-13	1.98885570388685e-08	-0.0612442233955758	8	143859282	143859990
NOX1	5'UTR,1stExon,TSS1500	chrX:100129181-100129568	2	9.66989805488237e-13	7.49520543838238e-12	-0.0510410741390711	23	100129181	100129568
RAB12	1stExon,Body	chr18:8609878-8610369	3	9.80779419314411e-13	2.9199549605644e-12	0.0212492857242392	18	8609878	8610369
RBM20	TSS200,1stExon,Body	chr10:112403955-112404997	9	9.97871140582363e-13	0.000125620870737663	0.0624963282547414	10	112403955	112404997
LOC151534,LBX2	TSS1500,Body,TSS200,1stExon,5'UTR	chr2:74728623-74731413	23	1.08947063405379e-12	0.00193609823634975	0.0510202211930017	2	74728623	74731413
CTNNA2	Body	chr2:80549579-80550119	5	1.18765295622424e-12	8.01228592469416e-08	0.0422675225307777	2	80549579	80550119
COL13A1	TSS1500,TSS200,5'UTR,1stExon	chr10:71561211-71562314	12	1.24321519081545e-12	0.000465559166634649	0.022430356259924	10	71561211	71562314
SLC17A7	Body,5'UTR,1stExon,TSS200	chr19:49944488-49944964	8	1.35527213768367e-12	6.57491798490848e-10	-0.0267471719816265	19	49944488	49944964
		chrX:27882053-27882528	2	1.38275762353072e-12	3.29404351230988e-08	-0.0835328152697845	23	27882053	27882528
		chr5:8457548-8458392	7	1.77020679705046e-12	1.30630464466243e-11	0.0422407573792342	5	8457548	8458392
		chr10:72218225-72219819	7	1.87970730729089e-12	0.00616223724056972	0.0670537704660526	10	72218225	72219819
		chr1:228633275-228634806	9	2.06033878476665e-12	0.00958547300916343	0.0615765548794458	1	228633275	228634806
LRRC23,ENO2	3'UTR,TSS1500,Body,TSS200,1stExon,5'UTR	chr12:7023195-7024121	13	2.07479392764597e-12	4.33927938245367e-06	0.0369954987230967	12	7023195	7024121
PTPRN2	Body	chr7:158362729-158363642	7	2.1209858820954e-12	0.000417374842082601	-0.0563089149835761	7	158362729	158363642
		chr2:467799-469781	12	2.21705490371125e-12	0.000235938235944927	0.0634384630797492	2	467799	469781
C12orf56	Body,1stExon,TSS200,TSS1500	chr12:64782908-64784686	13	2.22515267085566e-12	9.05337781717434e-05	0.056958456948757	12	64782908	64784686
B3GNT1	1stExon,5'UTR,TSS1500	chr11:66114197-66115419	5	2.27748523591814e-12	0.0098924629048013	-0.0251810133065005	11	66114197	66115419
		chr2:43327937-43328657	7	2.31841507322238e-12	1.04521195998748e-10	0.062116539676147	2	43327937	43328657
		chr10:23492470-23492866	3	2.46310834735575e-12	4.02971545743861e-12	0.0667064356739057	10	23492470	23492866
		chr4:77722673-77723415	5	2.48321028305926e-12	3.66833265782712e-09	0.0612852836878327	4	77722673	77723415
MOGAT3	Body	chr7:100841473-100842115	4	2.48857023480128e-12	3.132856748045e-08	0.0461299858418815	7	100841473	100842115
AGRN	Body	chr1:968395-969825	7	2.50483009999334e-12	0.00155813807628208	0.0206765373401413	1	968395	969825
RFPL2	TSS1500,TSS200	chr22:32600722-32601654	5	2.71782831978218e-12	3.52775243112403e-07	-0.0708054988588919	22	32600722	32601654
FAM184B	Body	chr4:17781880-17782643	2	3.05184413072982e-12	0.000307574669277857	0.0411267572889156	4	17781880	17782643
		chr2:43294942-43295753	6	3.39801039783581e-12	1.06072285930697e-08	0.0432650214173926	2	43294942	43295753
MESP1	Body,1stExon,5'UTR,TSS200,TSS1500	chr15:90291141-90294776	13	3.43425984266218e-12	0.00417226126192195	0.0776654321719306	15	90291141	90294776
		chr17:40805506-40806193	5	3.65361285955134e-12	1.22037120355308e-11	0.0504983890633545	17	40805506	40806193
CCNI2	TSS200,1stExon,5'UTR,Body	chr5:132083105-132084068	6	3.94684334841708e-12	3.65162554923096e-05	0.0386618773262264	5	132083105	132084068
SYT10	Body	chr12:33590837-33592078	5	4.17138336057682e-12	0.00156449230805852	0.0511430563605409	12	33590837	33592078
GPSM3,NOTCH4	TSS1500,Body	chr6:32164413-32165917	21	4.83651922252714e-12	0.00498293191387797	0.0407445723427603	6	32164413	32165917
EGR2	5'UTR,1stExon,TSS200,TSS1500	chr10:64577901-64579140	8	4.96331255833298e-12	0.000243505102648617	0.056332402726142	10	64577901	64579140
SLC24A4	TSS1500,TSS200,1stExon,5'UTR	chr14:92787905-92789193	7	5.07909817360514e-12	7.68579842251949e-06	0.0478004437303479	14	92787905	92789193
		chr6:117583181-117584815	6	5.73334361680563e-12	2.35782660030081e-05	0.0428088128147546	6	117583181	117584815
		chr16:3242737-3243552	6	6.04957710421766e-12	3.84041527656652e-10	-0.0842236621736433	16	3242737	3243552
		chrX:7070284-7070451	2	6.28852679190498e-12	1.13292514656892e-11	0.0694343315048319	23	7070284	7070451
MB	5'UTR,1stExon,TSS200,TSS1500	chr22:36018612-36019632	6	8.64592737837971e-12	0.00010578887171572	0.0150790168450593	22	36018612	36019632
RS1	5'UTR,1stExon,TSS200,TSS1500	chrX:18690197-18691243	5	9.24030722249387e-12	3.04021943057955e-06	-0.0251207512579395	23	18690197	18691243
C19orf30,MIR7-3	TSS200,Body,TSS1500	chr19:4769001-4769690	14	1.05375571940251e-11	2.27697051076103e-06	-0.0460726626755016	19	4769001	4769690
SLC26A10	TSS1500,TSS200	chr12:58011764-58013569	17	1.05942683788268e-11	0.00757658588943701	0.0621880645134484	12	58011764	58013569
ZNF569,ZNF570	5'UTR,1stExon,TSS200,TSS1500	chr19:37957995-37959744	10	1.09180706384464e-11	0.00864621011817707	0.057730653093884	19	37957995	37959744
SLC10A4	TSS1500,TSS200,5'UTR,1stExon,Body	chr4:48484788-48486785	11	1.16349301421297e-11	0.000604365221471522	0.0613455765983434	4	48484788	48486785
		chr1:214151615-214154240	14	1.29466530936085e-11	0.000346797591782879	0.0483822994344694	1	214151615	214154240
NAT8L	1stExon,Body	chr4:2061507-2063036	8	1.32210413868407e-11	0.0013873112217703	0.0736407277620811	4	2061507	2063036
SMPD3	5'UTR,1stExon,TSS200,TSS1500	chr16:68481248-68483194	18	1.41848395048379e-11	0.00155588116772026	-0.0583220982276814	16	68481248	68483194
		chr12:47224649-47226453	12	1.43205006977231e-11	2.42612140641775e-05	0.042744674904174	12	47224649	47226453
SRD5A1P1	Body	chrX:138529210-138529300	2	1.43557374832058e-11	2.52853897334901e-10	-0.031027563002692	23	138529210	138529300
		chrX:152931217-152931544	2	1.63996251709449e-11	6.437697028639e-10	-0.0902694610824789	23	152931217	152931544
UGDH	5'UTR,1stExon,TSS200,TSS1500	chr4:39528473-39529866	16	1.69259572600741e-11	3.71621249644013e-05	0.0156254351474485	4	39528473	39529866
GCK	Body	chr7:44184840-44187310	8	1.8264538258211e-11	1.00644285102249e-05	0.0557851129063544	7	44184840	44187310
DMKN	1stExon,TSS200,TSS1500	chr19:36004233-36005247	6	1.86007690845983e-11	3.27209856275398e-09	0.0474383180679584	19	36004233	36005247
GLIPR1L2	TSS1500,TSS200,1stExon,Body	chr12:75784541-75785295	11	1.87911573000689e-11	3.87163307428128e-10	0.045090833100849	12	75784541	75785295
COQ3	Body,1stExon,TSS200,TSS1500	chr6:99841605-99842368	9	2.21185688966316e-11	2.43050789529784e-06	0.0526847555093396	6	99841605	99842368
		chr2:233285929-233286870	4	2.23277016252735e-11	0.000116765089498678	0.0564235990580236	2	233285929	233286870
		chr15:34787920-34788847	2	2.2610107536649e-11	4.56736047738246e-08	0.0571479009979227	15	34787920	34788847
EIF4A1,SNORA48	Body,TSS1500	chr17:7476796-7478131	3	2.32942041828268e-11	0.00246184594153293	0.049557476300192	17	7476796	7478131
SLC17A7	Body	chr19:49934404-49934742	3	2.45351198387567e-11	2.91081942620492e-11	0.0491566749894981	19	49934404	49934742
		chr8:144361073-144362100	3	2.50687088061973e-11	4.68684108228205e-05	-0.0943021245273596	8	144361073	144362100
		chr14:103691361-103692104	9	2.56869615501179e-11	4.34285246590796e-09	0.0475741748462742	14	103691361	103692104
TSPAN2	Body,1stExon,TSS200,TSS1500	chr1:115631515-115632727	11	2.57579686828873e-11	0.000758558701372081	0.0217123001254437	1	115631515	115632727
LMO2	Body,1stExon,5'UTR,TSS200,TSS1500	chr11:33890917-33892246	10	2.65995201639567e-11	0.00300938186341069	0.0201956767727149	11	33890917	33892246
SHANK1	3'UTR,Body	chr19:51165207-51165845	6	2.74348972568902e-11	2.11857001970502e-09	0.0393105435029374	19	51165207	51165845
SEPT5,GP1BB	Body,TSS1500,3'UTR,TSS200	chr22:19709548-19710880	6	3.21114874722716e-11	0.00614264430907504	0.0905527140072967	22	19709548	19710880
		chr6:27725308-27725408	2	3.23823185042984e-11	3.40214755830999e-11	0.0260891363957454	6	27725308	27725408
ZC3H14	TSS1500,TSS200,Body,5'UTR,1stExon	chr14:89028798-89030280	13	3.30525510237377e-11	0.000281933232847194	0.0194680515965558	14	89028798	89030280
TNK1	Body	chr17:7287100-7288001	7	3.37490034217918e-11	8.59284868149331e-11	0.0322452019855479	17	7287100	7288001
MZF1,LOC100131691	3'UTR,Body	chr19:59073369-59075349	9	3.42803616370765e-11	0.014515785883989	0.0624522411488832	19	59073369	59075349
NTRK1,INSRR	Body	chr1:156815187-156816117	5	3.61027334489065e-11	0.00724039697284084	0.0462565350858878	1	156815187	156816117
ACBD4	3'UTR	chr17:43221220-43222258	9	3.98517995714101e-11	1.63860453494124e-07	0.0548312202225374	17	43221220	43222258
C14orf106	TSS200,TSS1500	chr14:45722617-45723353	5	4.2349261773429e-11	0.016282899687757	0.067111050009779	14	45722617	45723353
		chr22:42313569-42313943	2	4.29989045903957e-11	9.30509587333954e-11	0.0450543498746765	22	42313569	42313943
TEX14	5'UTR	chr17:56744332-56744490	3	4.38076550455999e-11	5.41390002561494e-11	0.0495041226534619	17	56744332	56744490
		chr6:164092410-164093099	6	4.64707770845311e-11	6.44291331759982e-08	0.0377323045595172	6	164092410	164093099
GTF2A1L,STON1-GTF2A1L	TSS1500,Body,TSS200,1stExon,5'UTR	chr2:48844728-48845068	7	4.72255460738015e-11	8.64798195872468e-11	0.0471283853555184	2	48844728	48845068
ZNF264	TSS1500,TSS200,5'UTR,1stExon	chr19:57701430-57703301	18	4.93230507258942e-11	0.00147569298249424	0.0390397838601625	19	57701430	57703301
LRRC2	5'UTR,1stExon,TSS200,TSS1500	chr3:46607350-46608802	10	5.3403858695858e-11	2.10893363391399e-06	0.0507571903173921	3	46607350	46608802
RNF207	Body	chr1:6266753-6267579	2	5.34069189998266e-11	0.00114939134677063	0.0571234919804992	1	6266753	6267579
RAB20	1stExon,TSS200,TSS1500	chr13:111213752-111215148	9	5.49180062074285e-11	3.39199186344184e-05	0.0269537082955807	13	111213752	111215148
CUX2	Body	chr12:111475136-111475875	3	5.70407573305642e-11	0.000294995970531563	0.0589956154464435	12	111475136	111475875
DMD	Body,TSS200,TSS1500	chrX:31526531-31526745	2	5.7911791194011e-11	3.16855698323683e-10	-0.0540746034322344	23	31526531	31526745
PRSS36	Body	chr16:31159558-31160393	6	6.21669198599786e-11	2.22960304933453e-07	0.0553675323139634	16	31159558	31160393
HIGD1A	TSS1500	chr3:42846907-42847116	3	7.21023867072191e-11	1.64728946622692e-10	0.0725908289253116	3	42846907	42847116
MIR596	TSS1500,TSS200	chr8:1764329-1766281	14	7.305574643059e-11	2.41680649852621e-05	0.0409838951237288	8	1764329	1766281
SEMA3B	Body,3'UTR	chr3:50313693-50314654	5	7.40764164544156e-11	5.11773170824989e-08	0.0438847260526709	3	50313693	50314654
MIRLET7A3,LOC400931,MIRLET7B	TSS1500,Body,TSS200	chr22:46507614-46508604	6	8.02366411716028e-11	0.00430262582460069	0.0480134396606977	22	46507614	46508604
CYP1B1	TSS1500	chr2:38304146-38304804	6	8.16512409097186e-11	0.00343132217827841	0.0514203650768241	2	38304146	38304804
TLX2	TSS1500,TSS200	chr2:74740572-74741573	6	8.24038701639353e-11	0.00335548773432217	0.0410271504814599	2	74740572	74741573
FAM123A	1stExon,5'UTR,TSS200,TSS1500	chr13:25745406-25746644	14	8.85092187623371e-11	0.00234681257913698	0.0449349001218693	13	25745406	25746644
		chr17:21792854-21793436	2	9.22295830350526e-11	1.50418472980886e-05	0.0540361210358335	17	21792854	21793436
KDM5C	Body,1stExon,5'UTR,TSS200,TSS1500	chrX:53253348-53255203	11	9.32859309196173e-11	0.00137549670055099	0.0348427224117496	23	53253348	53255203
		chr14:103686559-103687675	5	9.44874676775599e-11	1.30713778235011e-07	0.0663300025997084	14	103686559	103687675
TACR3	Body,1stExon,5'UTR,TSS200,TSS1500	chr4:104640197-104641548	12	1.04681247809181e-10	8.18330226460999e-09	0.0488980142629287	4	104640197	104641548
PSRC1	5'UTR,1stExon,TSS200,TSS1500	chr1:109825518-109826878	10	1.11091546228941e-10	0.000522556254620143	0.0173038594860577	1	109825518	109826878
PKLR	Body	chr1:155264372-155265378	6	1.12100323829672e-10	9.00256794874354e-06	0.0517002294477152	1	155264372	155265378
PAGE1	5'UTR,TSS200	chrX:49460408-49460608	3	1.36958778830422e-10	1.49655827484174e-10	-0.0189910255742428	23	49460408	49460608
C2CD4A	TSS1500,TSS200,1stExon,5'UTR,Body	chr15:62358531-62359828	11	1.45221708200246e-10	0.00010183407331513	0.0502397360353346	15	62358531	62359828
CCDC8	1stExon,5'UTR	chr19:46915351-46916520	4	1.48043471259675e-10	0.00762582903056728	0.0737156234559614	19	46915351	46916520
HLA-DQB2	Body	chr6:32728862-32730299	22	1.54343765826831e-10	7.67365114638458e-06	0.0594548927554212	6	32728862	32730299
PRR23B	1stExon,5'UTR,TSS200	chr3:138739722-138739922	5	1.54620802249226e-10	2.49902526951876e-10	0.0594616052794253	3	138739722	138739922
		chr6:27569094-27571093	7	1.54773072378343e-10	0.000308976806839123	-0.0732393338906629	6	27569094	27571093
MAGEC1	Body,3'UTR	chrX:140996275-140997122	2	1.61216103925192e-10	1.79779917425485e-10	-0.0751490481018289	23	140996275	140997122
CDKN2C	TSS1500,TSS200,5'UTR,1stExon	chr1:51433616-51434666	11	1.72721332830842e-10	0.00044728519648495	0.0336980261438637	1	51433616	51434666
USP29	TSS1500,TSS200	chr19:57630034-57631327	18	1.76341782293451e-10	0.00211921837275782	0.0375077229295664	19	57630034	57631327
ZNF648	3'UTR,Body,5'UTR	chr1:182025232-182027156	7	1.93525222079506e-10	0.00149413642652633	0.0394607510666978	1	182025232	182027156
		chr6:28710579-28710807	3	1.96574932165564e-10	9.51694261640537e-10	0.0940609629869341	6	28710579	28710807
CPLX1	3'UTR,Body	chr4:778336-781272	12	2.00797078210616e-10	1.71491990295261e-06	0.0491631125698675	4	778336	781272
RP1	Body	chr8:55533655-55534103	7	2.05395131593732e-10	2.66530890774806e-10	0.0310449884300088	8	55533655	55534103
TRIM2	TSS1500,5'UTR,TSS200,1stExon,Body	chr4:154125208-154126481	9	2.05962963096792e-10	4.48014792003625e-05	0.0429674810976664	4	154125208	154126481
		chr10:44184868-44186174	8	2.06475690868425e-10	0.0136708897277582	0.046811713371965	10	44184868	44186174
FOXR2	TSS1500	chrX:55649107-55649485	2	2.10950876507054e-10	4.0837619253197e-09	-0.0205801009207946	23	55649107	55649485
GARS	Body	chr7:30635214-30636176	5	2.16203786401239e-10	6.40925467032399e-08	-0.0639701575630635	7	30635214	30636176
UBE2Q2	1stExon,TSS1500,5'UTR,Body	chr15:76136129-76136875	5	2.16516783990572e-10	7.20230070911612e-07	-0.0425657143836267	15	76136129	76136875
TACSTD2	3'UTR,1stExon,5'UTR,TSS200,TSS1500	chr1:59041407-59043873	14	2.21576451512642e-10	0.00223304157209903	0.0501049059851894	1	59041407	59043873
TMEM30B	1stExon,5'UTR	chr14:61748019-61748440	5	2.29982398228227e-10	8.4136085062295e-10	0.0414591460904829	14	61748019	61748440
ZNF541	Body	chr19:48048129-48049233	4	2.52407626419172e-10	2.61256441233067e-06	0.0523789624470348	19	48048129	48049233
C7orf23	1stExon,5'UTR,TSS200,TSS1500	chr7:86848751-86849946	16	2.52949632395567e-10	2.84711872822551e-05	0.0324895917327022	7	86848751	86849946
TIMM13,LMNB2	1stExon,5'UTR,TSS200,TSS1500,3'UTR	chr19:2427708-2429209	11	2.59975010153272e-10	0.00462659786857226	0.0383234293200006	19	2427708	2429209
PRR25	Body	chr16:857454-858499	6	2.60103023059226e-10	4.93103078360642e-06	-0.079196153392433	16	857454	858499
CES1	Body,1stExon,5'UTR	chr16:55866757-55867072	2	2.70530093154674e-10	1.61767646274905e-09	-0.0868529133338657	16	55866757	55867072
C5orf42	Body	chr5:37208976-37209440	3	2.77846326286043e-10	3.80853332681113e-09	0.0380906806092508	5	37208976	37209440
		chr14:78107677-78108822	6	2.80566481480389e-10	3.8428417348106e-05	0.0643081412660311	14	78107677	78108822
EPB49	5'UTR,Body	chr8:21923841-21925182	6	2.84530657953315e-10	5.11859182123801e-05	0.0544991036243162	8	21923841	21925182
PLAGL1	1stExon,5'UTR,TSS200,TSS1500	chr6:144385609-144387124	23	2.91166385352443e-10	8.43276116367197e-06	0.0357618840852885	6	144385609	144387124
		chr18:45934156-45935070	4	2.91946229320001e-10	0.000866576448166806	0.0392458844485861	18	45934156	45935070
PRSS22	Body,1stExon,5'UTR,TSS200,TSS1500	chr16:2907517-2908934	11	2.92770458913078e-10	0.00203023134907154	-0.0465464468000647	16	2907517	2908934
RPS4X	TSS1500	chrX:71498442-71499379	2	2.92770458913078e-10	0.000351178636498179	-0.0642216816075775	23	71498442	71499379
TMEM229A	1stExon,5'UTR,TSS200,TSS1500	chr7:123673331-123674510	8	2.96140788105674e-10	0.00648169626546079	0.0568451184363664	7	123673331	123674510
		chr6:1618814-1619687	6	2.99659239688459e-10	2.18815271289587e-09	0.051898944815679	6	1618814	1619687
GPR174	1stExon,3'UTR	chrX:78426877-78427682	2	3.0248465143192e-10	3.90443663156285e-08	0.0654694734447585	23	78426877	78427682
CCNE1	TSS1500,TSS200,5'UTR,1stExon,Body	chr19:30302405-30303674	12	3.49535551827428e-10	0.00371105443707303	0.022446235063826	19	30302405	30303674
		chr7:156735383-156736159	5	3.57468964874086e-10	2.48481033276595e-09	0.059693753231308	7	156735383	156736159
LRRC2,TDGF1	5'UTR,TSS1500	chr3:46618325-46618668	3	3.65828733286577e-10	1.28974812811521e-09	0.0571275409940065	3	46618325	46618668
DLGAP2	5'UTR,Body	chr8:1496052-1497608	7	3.7516254582371e-10	0.000105946893648269	-0.0879274117967214	8	1496052	1497608
		chr18:47824260-47825363	6	3.9595394075475e-10	0.00133496434662812	0.0468359404008506	18	47824260	47825363
MYF6	TSS1500,1stExon,5'UTR,Body	chr12:81101022-81102562	7	4.09718660506551e-10	0.00658321569070451	0.051085854167178	12	81101022	81102562
		chr12:98850691-98851021	4	4.21552245065187e-10	4.22632003753834e-08	0.0844557403170331	12	98850691	98851021
SPACA1	TSS1500,TSS200,1stExon,Body	chr6:88757302-88757878	7	4.3195107114103e-10	8.87807500850506e-10	0.0484964279364621	6	88757302	88757878
GALNT6	TSS1500	chr12:51785656-51786547	5	4.58664014974399e-10	0.00302309398974737	0.0604959381266871	12	51785656	51786547
ATM	Body,TSS1500,1stExon	chr11:108157498-108158382	4	4.72156274755907e-10	0.00177393278145694	-0.0697083537341187	11	108157498	108158382
ABCD4	Body,5'UTR,1stExon,TSS200	chr14:74769201-74769859	6	4.77489980263416e-10	4.9041348449039e-06	0.0141216956717927	14	74769201	74769859
AKAP14	Body,3'UTR	chrX:119037243-119037561	2	4.79909879396734e-10	1.13476070788101e-08	-0.0238024737784993	23	119037243	119037561
NOS3	Body	chr7:150705000-150706355	8	4.80212309579258e-10	0.000421050685047273	-0.0419632090503346	7	150705000	150706355
		chr5:42943857-42945163	4	5.772329422703e-10	0.0010419312041176	0.0676396600277461	5	42943857	42945163
		chr3:46853631-46854311	8	6.14589845499059e-10	5.79828750454173e-07	0.0459726761464422	3	46853631	46854311
MCCC1	Body,1stExon,5'UTR,TSS200,TSS1500	chr3:182816738-182817626	12	6.16258557360357e-10	8.1860726915122e-09	-0.0164267112743196	3	182816738	182817626
SLC9A2	TSS200,1stExon,5'UTR,Body	chr2:103236078-103236861	6	6.56475139300343e-10	0.00708218537306658	0.0522206180589458	2	103236078	103236861
KCNK10	Body	chr14:88788343-88789044	8	6.75498970104675e-10	8.46928640216703e-06	0.0296177719838885	14	88788343	88789044
MAGEB3	5'UTR	chrX:30252456-30252568	2	7.06139150601442e-10	1.14943123425693e-09	0.134012058127455	23	30252456	30252568
ICAM5	Body	chr19:10405083-10405955	3	7.86619982256825e-10	2.7141153122918e-05	0.0554129077057155	19	10405083	10405955
ZAR1	1stExon,Body	chr4:48492845-48493846	5	7.86865083488708e-10	0.000533784803375819	0.0335448031455173	4	48492845	48493846
HRAS,LRRC56	5'UTR,TSS200,TSS1500	chr11:534632-536182	6	7.9454126501953e-10	0.00448509397239396	0.00706473606497659	11	534632	536182
		chr10:69609229-69609995	4	8.16813475544171e-10	5.99357167507291e-05	0.0808790090241436	10	69609229	69609995
		chr22:46457384-46458783	4	9.87509554587786e-10	0.00584331023889819	0.0704472529095924	22	46457384	46458783
CCDC134	TSS1500,TSS200,5'UTR,1stExon	chr22:42195972-42196727	10	1.03869022350297e-09	0.00130552779932684	0.0550666826943331	22	42195972	42196727
CSMD1	Body	chr8:3141844-3141907	2	1.04841828930511e-09	1.07028102147415e-09	-0.048197689553821	8	3141844	3141907
LOR	5'UTR,Body,3'UTR	chr1:153233279-153234809	6	1.10064057143086e-09	3.10286438457733e-05	-0.0428821872417036	1	153233279	153234809
PHYHIP	Body	chr8:22084861-22085417	5	1.16064330857979e-09	1.36663491421885e-05	-0.0525411468982481	8	22084861	22085417
		chr7:127910494-127911967	7	1.18399362103797e-09	0.00441517940892359	0.0756800450548457	7	127910494	127911967
INE2	TSS1500	chrX:15806025-15806126	2	1.21579226079476e-09	1.70061600175626e-09	-0.0239522131246347	23	15806025	15806126
SEMA6A	5'UTR	chr5:115907550-115908931	5	1.28884403189919e-09	0.0147770483889221	0.0428737450460606	5	115907550	115908931
TOMM40	TSS1500,TSS200,5'UTR,1stExon	chr19:45393916-45394624	7	1.3812985583949e-09	0.00527504821883498	0.0105159694399181	19	45393916	45394624
EYA4	TSS1500	chr6:133561368-133562101	19	1.38855899425475e-09	0.00378043753807944	0.0592529160585859	6	133561368	133562101
		chr13:50701960-50704370	13	1.42983422850605e-09	0.00176720072087612	0.0471643496000751	13	50701960	50704370
		chr13:112996346-112998074	7	1.74671278462417e-09	0.00618573959575718	-0.0608194430414616	13	112996346	112998074
		chr2:45397802-45398381	4	1.81275576470835e-09	4.8033233234112e-09	0.0540205911665193	2	45397802	45398381
LASS4	TSS1500,TSS200,1stExon,5'UTR	chr19:8273505-8274513	15	1.96414406524588e-09	0.000186420876121264	0.0502826681747876	19	8273505	8274513
SCN4A	Body	chr17:62039009-62039082	2	1.99911299227217e-09	2.27718730238275e-09	0.042702173952354	17	62039009	62039082
RNPEPL1	TSS1500,TSS200,5'UTR,1stExon	chr2:241507374-241508725	9	2.19710346526481e-09	0.000781657651640448	-0.0216518500501959	2	241507374	241508725
CPEB1	Body,1stExon,5'UTR,TSS200,TSS1500	chr15:83239908-83241300	10	2.21665435563147e-09	0.000105544046224791	0.0434073159287563	15	83239908	83241300
CCDC64B	Body	chr16:3079423-3079953	5	2.29067608641892e-09	3.25413773555124e-09	0.0433002854561263	16	3079423	3079953
LTK	Body	chr15:41803428-41805530	7	2.41945148010672e-09	6.15835974835687e-06	0.0540974212164916	15	41803428	41805530
		chr12:52545323-52546246	4	2.55573201733386e-09	0.00658911858310097	-0.036843723211429	12	52545323	52546246
C9orf25,DNAI1	Body,TSS1500	chr9:34457129-34457500	4	2.64475102939289e-09	1.47177886222883e-07	0.0400819877575365	9	34457129	34457500
VAT1L	TSS1500,TSS200,1stExon,5'UTR,Body	chr16:77822083-77823616	10	2.68440784828075e-09	0.00794991259726169	0.0454122291139184	16	77822083	77823616
		chr5:114193732-114193858	2	2.81939582038778e-09	2.99948783415253e-09	-0.0370176722743548	5	114193732	114193858
MAPK15	TSS200,1stExon,5'UTR,Body	chr8:144798309-144799022	13	3.02529746607146e-09	0.000283752158971905	0.0476705050543617	8	144798309	144799022
GPR88	TSS200,5'UTR,Body,3'UTR	chr1:101003688-101005971	8	3.27486724125029e-09	0.0116956376797882	0.0287737017368293	1	101003688	101005971
		chr12:81103680-81104111	2	3.30415091458197e-09	7.44724713053332e-08	0.0657690301776693	12	81103680	81104111
SHROOM1	3'UTR,Body	chr5:132158346-132159726	7	3.35647841593808e-09	0.00314924797178318	0.0528474245346646	5	132158346	132159726
TMEM108	TSS1500,TSS200,5'UTR,1stExon	chr3:132756721-132757894	15	3.38624797776035e-09	0.00330160136498475	0.0441336441644462	3	132756721	132757894
CACNA1H	Body	chr16:1244321-1245599	4	3.83240434958341e-09	0.000699856948758861	-0.0349082983003077	16	1244321	1245599
SHISA3	Body,3'UTR	chr4:42402470-42403471	4	3.83240434958341e-09	3.67562718559902e-07	0.0891169631302789	4	42402470	42403471
SLC6A4	5'UTR,1stExon	chr17:28562220-28562813	3	4.34689566432576e-09	0.0058508002631008	0.0597225078750811	17	28562220	28562813
		chrX:68369432-68369933	2	4.75091357490065e-09	9.93368300761999e-08	0.0517947008330505	23	68369432	68369933
CACNA1A	Body	chr19:13409222-13410117	4	4.83641472765106e-09	4.12719254953187e-06	0.0696503599188778	19	13409222	13410117
		chr8:1320565-1321883	5	4.87196709585244e-09	0.000603924287104626	-0.0861896859306952	8	1320565	1321883
C19orf46,ALKBH6	Body,5'UTR,1stExon,TSS200,3'UTR,TSS1500	chr19:36499326-36500529	7	5.10869901817964e-09	0.0112420207254318	0.0505977941359673	19	36499326	36500529
STOX2	Body	chr4:184908254-184909018	8	5.23016134374894e-09	5.65397630176954e-07	-0.0309204140337824	4	184908254	184909018
MIR548H4,SPESP1,NOX5	Body,TSS1500,5'UTR,1stExon	chr15:69222400-69223895	7	5.40278291616258e-09	0.00739394758380095	0.0501336987899874	15	69222400	69223895
		chr3:180587900-180588198	3	5.42662512860154e-09	7.20111633885298e-09	0.0400161671091632	3	180587900	180588198
PLEKHB1	TSS1500,TSS200,5'UTR,1stExon,Body	chr11:73356316-73358107	13	5.50079238974113e-09	0.00269223295591918	0.0383293980000281	11	73356316	73358107
TNXB	Body	chr6:32063126-32064497	27	5.60889861148955e-09	0.00282774355890348	-0.0796081913032602	6	32063126	32064497
DNAH6	TSS1500,TSS200,5'UTR,1stExon	chr2:84743142-84743743	11	5.66811169261076e-09	9.8833072752947e-09	0.0338823927442209	2	84743142	84743743
		chr3:44036098-44036492	3	5.69402070671878e-09	4.88373225789525e-06	0.062279274652593	3	44036098	44036492
WNT10A	Body	chr2:219754761-219754840	2	6.09244269807766e-09	6.47910360126073e-09	0.0491062153707103	2	219754761	219754840
KCNH2	Body	chr7:150643915-150645092	6	6.26915273858553e-09	7.16840874355338e-06	0.038548537148637	7	150643915	150645092
		chr18:76674210-76675402	5	6.49078649600995e-09	0.000156095947174426	-0.0667574071297379	18	76674210	76675402
		chr2:132152297-132152960	4	6.56397764853497e-09	2.18458912231736e-06	0.0768545000901722	2	132152297	132152960
PTGDR	Body	chr14:52735421-52736420	5	6.63025921049047e-09	4.08454947893315e-05	0.0590411779890893	14	52735421	52736420
TRAM1	Body,1stExon,5'UTR,TSS200,TSS1500	chr8:71520303-71520989	6	7.05177098481591e-09	0.000188938633823795	0.0342533721246455	8	71520303	71520989
COX16	TSS200,TSS1500	chr14:70826472-70827109	6	7.11482809963532e-09	0.0194448100786964	0.0606777271446287	14	70826472	70827109
KDM2B	TSS200,Body,TSS1500,1stExon,5'UTR	chr12:122018375-122019760	16	7.18502187775629e-09	0.00122359154828762	0.0542212477316962	12	122018375	122019760
PRPH	TSS1500,TSS200,5'UTR,1stExon	chr12:49687715-49688980	5	7.82648743400642e-09	0.00669884375250814	0.0499843686571149	12	49687715	49688980
DUSP5	TSS1500	chr10:112256517-112256825	4	8.08726779375316e-09	1.34951251560094e-08	0.0348490827273192	10	112256517	112256825
CSNK2A1	5'UTR,1stExon,TSS200,TSS1500	chr20:524243-525291	11	8.30107409956445e-09	0.00410634552961721	0.0211139328108089	20	524243	525291
FOXA2	5'UTR,1stExon,TSS200,TSS1500	chr20:22564947-22568116	19	8.33360858571332e-09	0.00732530765730124	0.0359330759596611	20	22564947	22568116
TSIX	TSS1500	chrX:73011078-73011427	2	8.40715320385033e-09	4.27499460489327e-08	0.0233365757070275	23	73011078	73011427
		chr1:91303028-91303544	2	8.84380401244541e-09	1.88401705753745e-07	0.0518665679296763	1	91303028	91303544
WIPF3	Body	chr7:29923120-29924746	8	8.88174856486485e-09	0.000456271168789067	0.0408932901532862	7	29923120	29924746
		chr4:41878119-41879651	4	9.04190157488072e-09	0.000391753659969483	0.0387266440198144	4	41878119	41879651
SSX9	TSS200,TSS1500	chrX:48165663-48166663	4	9.04459133494165e-09	1.52423228901952e-05	0.0438753294146103	23	48165663	48166663
C1orf53	Body	chr1:197873430-197874077	3	9.39345078381726e-09	3.25981585326895e-06	0.0594974810245336	1	197873430	197874077
MARVELD1	TSS1500,Body,1stExon,5'UTR	chr10:99472988-99474151	9	9.61742599336011e-09	0.000437642876868066	0.0167000453117183	10	99472988	99474151
LMO3	1stExon,5'UTR,TSS200,TSS1500	chr12:16761002-16763480	9	9.96167570144791e-09	0.0111602972097156	0.052978483271019	12	16761002	16763480
GPR3	TSS1500,TSS200	chr1:27718221-27719045	8	1.07317172499424e-08	0.00243313155428395	0.0422114653714123	1	27718221	27719045
CXorf15	3'UTR	chrX:16860614-16860764	4	1.09173618350609e-08	1.66817406269608e-08	0.027018733939746	23	16860614	16860764
TACR1	1stExon,5'UTR,TSS200,TSS1500	chr2:75425832-75427032	12	1.14373194466773e-08	0.00407668259243019	0.0430492136997581	2	75425832	75427032
GTF3A	TSS1500,TSS200,1stExon,5'UTR	chr13:27998168-27998804	7	1.22869921186128e-08	0.000134138148163995	0.0624386500683451	13	27998168	27998804
ACTA1	Body,5'UTR	chr1:229568252-229569101	4	1.27582242061399e-08	4.82576834232342e-05	0.0511471387954955	1	229568252	229569101
		chr6:170559115-170560157	11	1.32330284482658e-08	1.63645023379868e-05	-0.0487841197342197	6	170559115	170560157
		chr15:31689509-31689706	3	1.4277350234471e-08	4.95459714521107e-08	0.0632530618071268	15	31689509	31689706
KLF1	3'UTR,Body	chr19:12995624-12996266	2	1.46639393948934e-08	0.000334885546882553	0.107736175875383	19	12995624	12996266
HOXC4,HOXC6,HOXC5	5'UTR,Body,3'UTR,TSS1500	chr12:54423428-54425418	8	1.48629548557223e-08	0.0031812278244461	0.0586452552912715	12	54423428	54425418
ATP5G2	Body,5'UTR,1stExon,TSS200,TSS1500	chr12:54069773-54071194	20	1.50990046055684e-08	0.00136223321650023	0.0413533233819078	12	54069773	54071194
		chr10:81743128-81743546	2	1.52909924404058e-08	3.3913832759365e-08	0.0588760984470945	10	81743128	81743546
ZNF214,NLRP14	5'UTR,TSS1500,1stExon,TSS200	chr11:7041377-7041987	15	1.61185182350126e-08	4.52978204433912e-08	0.0400001246491153	11	7041377	7041987
		chr2:97151922-97152025	2	1.61678574184239e-08	1.61855021819939e-08	0.0366426388858623	2	97151922	97152025
RXFP3	1stExon	chr5:33937182-33938225	5	1.65058548074176e-08	9.99929542040884e-06	0.0502577859436473	5	33937182	33938225
		chr10:50975940-50977288	6	1.68022184650941e-08	1.08464506058124e-06	0.0397271360121289	10	50975940	50977288
TGIF2LX	5'UTR,1stExon,Body	chrX:89176940-89177512	3	1.6855873146915e-08	4.9183067710574e-08	-0.0348059967153632	23	89176940	89177512
KLHL8	TSS200,TSS1500	chr4:88141802-88142277	6	1.72456302269858e-08	3.25835450303691e-05	0.0735322364180052	4	88141802	88142277
GALR1	TSS1500	chr18:74960629-74961737	20	1.86317478901074e-08	0.00395045244387944	0.0460719636332385	18	74960629	74961737
CCDC52	TSS1500	chr3:113234510-113235015	2	1.92685265266562e-08	1.30541689857141e-06	0.0863917434667956	3	113234510	113235015
PLCD3	Body	chr17:43198124-43198610	4	1.99455398303123e-08	1.03332164279106e-07	0.0842055102626496	17	43198124	43198610
		chr7:5183992-5184536	3	2.0088148175479e-08	1.66145808371465e-06	-0.1075386733184	7	5183992	5184536
LRRN4CL	3'UTR,Body	chr11:62454905-62455830	4	2.05229618241223e-08	8.2160131091866e-07	0.0444680419073941	11	62454905	62455830
IMPDH1	Body,1stExon,TSS1500	chr7:128045543-128046294	4	2.05428187579449e-08	2.43148601934865e-07	0.0388192921685818	7	128045543	128046294
SFMBT2	5'UTR,1stExon,TSS200,TSS1500	chr10:7452242-7453871	12	2.13892559417793e-08	0.00474198130581519	0.0202143583415796	10	7452242	7453871
DYNC1I1	1stExon,5'UTR	chr7:95401838-95402528	6	2.29796422675948e-08	0.00221049577360111	0.0603195937671525	7	95401838	95402528
HAPLN4	Body	chr19:19368775-19369669	4	2.33918831716605e-08	0.00698658975184473	0.0645832185608125	19	19368775	19369669
RPS6KC1	TSS1500,TSS200,1stExon,5'UTR,Body	chr1:213224164-213224980	10	2.42889227842075e-08	0.0002831030707816	0.0782531901436464	1	213224164	213224980
NLGN4X	5'UTR,1stExon	chrX:6144121-6145771	6	2.53796042793357e-08	0.00253318390304274	0.0136392960615423	23	6144121	6145771
LOC100272217,FUBP3	Body,TSS1500,TSS200	chr9:133454630-133455886	6	2.93147978651872e-08	0.000199935419026949	0.0139124883974299	9	133454630	133455886
C13orf26	TSS1500,TSS200,1stExon,5'UTR,Body	chr13:31506270-31507139	10	3.04976279313593e-08	4.51201648844846e-07	0.046877196476636	13	31506270	31507139
RELB	TSS1500,TSS200,Body	chr19:45504242-45505298	6	3.08551096063154e-08	0.00246007377347727	0.0260296817089872	19	45504242	45505298
		chr6:29520527-29521506	23	3.1007816157274e-08	0.00719376320977001	0.0530081664921006	6	29520527	29521506
NSD1	TSS1500,TSS200,1stExon,5'UTR	chr5:176558658-176560265	9	3.18131502905439e-08	0.00485367944971065	0.0769748447819952	5	176558658	176560265
DMAP1	TSS1500,TSS200,5'UTR,1stExon,Body	chr1:44678191-44679636	10	3.2612596805397e-08	0.000378060809515929	0.0391140831284329	1	44678191	44679636
VMO1,GLTPD2	Body,3'UTR,1stExon,5'UTR,TSS200,TSS1500	chr17:4689165-4692790	15	3.4368087432975e-08	0.000283284679448716	0.0625044316627195	17	4689165	4692790
FAM117B	1stExon,Body	chr2:203500074-203500768	3	3.46590607349886e-08	0.000206204199077524	0.0096778336032281	2	203500074	203500768
MSH4	TSS1500,TSS200,1stExon,5'UTR,Body	chr1:76262302-76262984	8	3.47991703247699e-08	1.89844564509101e-07	0.027937232726613	1	76262302	76262984
TOM1L1	TSS1500,TSS200,1stExon,5'UTR,Body	chr17:52977213-52978583	14	3.51316682479251e-08	0.000220985634421629	0.0242199878815043	17	52977213	52978583
ACTN1	3'UTR,Body	chr14:69341139-69341905	5	3.52135383140198e-08	5.65842272614392e-06	0.0538156406994786	14	69341139	69341905
BRDT	TSS1500,TSS200,5'UTR,1stExon	chr1:92414221-92415145	9	3.74787430040297e-08	0.000249295285730408	-0.0604906177314747	1	92414221	92415145
EXD3	5'UTR	chr9:140311020-140312446	4	3.78608934818812e-08	1.09836248211455e-05	-0.0837123148595363	9	140311020	140312446
RWDD2B	Body,1stExon,5'UTR,TSS200,TSS1500	chr21:30391383-30392289	8	3.8252346688798e-08	1.31858192082232e-06	0.0587942391088683	21	30391383	30392289
SNRPF	TSS1500,TSS200	chr12:96251729-96252584	10	4.07482752751058e-08	0.00666946191794107	0.0548018550186049	12	96251729	96252584
SLC26A10,B4GALNT1	Body,3'UTR	chr12:58019223-58019807	3	4.11463396927631e-08	1.42043805378119e-05	0.0469497371978204	12	58019223	58019807
SPACA5	TSS1500	chrX:47985510-47985547	2	4.30479730675825e-08	4.37545741115906e-08	-0.0506133513442719	23	47985510	47985547
OSCP1	TSS200,TSS1500	chr1:36916159-36916744	9	4.41632566964622e-08	0.0091078103307004	0.050655050901328	1	36916159	36916744
C1orf25,C1orf26	1stExon,TSS1500,5'UTR,TSS200	chr1:185125656-185126242	10	4.48368615984379e-08	0.00440742366576949	0.0228468918489923	1	185125656	185126242
		chr5:77139388-77140543	7	4.59904296553639e-08	0.00784471583113337	0.0726385067938142	5	77139388	77140543
GPRC5B	TSS200,TSS1500	chr16:19896246-19897808	9	5.02596789027242e-08	0.00571284383452078	0.0398238717266261	16	19896246	19897808
RNF160	TSS200,TSS1500	chr21:30365398-30366250	5	5.2481525534165e-08	0.00879009855687914	0.0308745396021377	21	30365398	30366250
SRP72	TSS200,1stExon,Body	chr4:57333643-57334577	6	5.44683658244449e-08	0.0116623394764101	0.0122947895230754	4	57333643	57334577
EPB41L1	TSS1500,5'UTR,TSS200,1stExon	chr20:34742329-34743092	6	5.47431689541601e-08	0.0119068607955972	0.057168076522509	20	34742329	34743092
MESP2	TSS1500,TSS200,1stExon,Body	chr15:90318772-90320609	11	5.59534785103454e-08	0.000161370617593669	0.0415788726822617	15	90318772	90320609
MKRN2	TSS1500	chr3:12597236-12597720	2	5.70855340897583e-08	6.65984447583011e-05	0.0967361470556685	3	12597236	12597720
SOCS6	5'UTR	chr18:67956589-67957205	3	5.72753383117158e-08	2.86578571079694e-06	0.00995316706319132	18	67956589	67957205
TLE1	TSS1500	chr9:84304944-84305087	2	6.06715379737669e-08	0.000140405135128043	0.00301670936794751	9	84304944	84305087
SSC5D	Body	chr19:56002240-56003211	3	6.26885872661916e-08	0.00199336726033077	0.0679379662391304	19	56002240	56003211
		chr11:102638432-102638778	6	6.33021117287302e-08	9.71189760802492e-08	0.0571255370566202	11	102638432	102638778
C6orf108	Body,1stExon,TSS200,TSS1500	chr6:43196715-43197675	11	6.47631986882841e-08	1.44212171988781e-05	0.0164977834196916	6	43196715	43197675
		chr22:38214548-38215204	4	6.47645667861898e-08	9.648309473713e-06	0.0462076607750337	22	38214548	38215204
KCNQ1DN	TSS1500,TSS200,Body	chr11:2889616-2891495	37	6.51138929025282e-08	0.000307475487960545	0.0450174703540062	11	2889616	2891495
FIGLA	1stExon,TSS200,TSS1500	chr2:71017637-71018354	5	6.54101837605023e-08	0.00453059301981786	0.0539156043797162	2	71017637	71018354
FER1L4	Body	chr20:34189411-34190258	3	6.87871332791536e-08	0.00610299704976002	0.0721824926063953	20	34189411	34190258
ADCYAP1	Body,1stExon	chr18:905450-906726	5	7.09235203078178e-08	0.00973593857717957	0.026237900920067	18	905450	906726
H1F0	TSS1500,TSS200,1stExon,5'UTR	chr22:38198963-38201848	12	7.15781076996622e-08	0.0103468983805881	0.0808034858190159	22	38198963	38201848
HPN	TSS200,1stExon,5'UTR	chr19:35531403-35532097	7	7.28372744374107e-08	0.000387598770809601	0.0221572755868605	19	35531403	35532097
NXPH4	Body	chr12:57616956-57617297	2	7.33007843285712e-08	2.12607933941397e-07	0.0519445952445166	12	57616956	57617297
ASZ1	Body,1stExon,TSS200,TSS1500	chr7:117067136-117067978	11	7.40608627762583e-08	4.83080033154391e-07	0.0422382244569385	7	117067136	117067978
LOC389791,PTGES2	TSS1500,Body,1stExon,5'UTR,TSS200	chr9:130889610-130890638	7	7.43905603646443e-08	0.00507887813786458	-0.0135900382896276	9	130889610	130890638
CCDC105	TSS1500,TSS200,5'UTR,1stExon,Body	chr19:15121204-15122224	13	7.45393632506157e-08	0.00160907998635614	0.031199079168453	19	15121204	15122224
KRBA1	TSS1500	chr7:149410459-149411652	5	7.48437634429031e-08	0.000656967274651048	0.036322911142482	7	149410459	149411652
		chr19:49522817-49523046	3	7.61103375424314e-08	7.76097247729013e-08	-0.0526393723125051	19	49522817	49523046
		chr2:86037857-86038802	5	8.11009066227369e-08	4.16106541424157e-05	0.0407025251423166	2	86037857	86038802
		chr16:86229698-86229910	3	8.26985624117125e-08	9.71652309067298e-08	0.048009171341901	16	86229698	86229910
ZNF16	5'UTR,1stExon,TSS200,TSS1500	chr8:146175923-146176538	8	8.34856371045974e-08	3.32209479383005e-07	0.00922888552051485	8	146175923	146176538
KRCC1	5'UTR,1stExon,TSS200,TSS1500	chr2:88354768-88355784	16	8.71501510238714e-08	0.000228802983721946	0.0463138334437213	2	88354768	88355784
TTC22	Body,1stExon,5'UTR,TSS200	chr1:55265830-55267046	7	9.37880068123563e-08	0.0104706850562069	0.0333675263138775	1	55265830	55267046
		chr10:43817997-43818911	9	9.64993765988008e-08	6.48751248211567e-05	0.0362215915665357	10	43817997	43818911
		chr1:147736359-147737207	5	9.65458316107493e-08	0.00164810522097502	0.0656582397023112	1	147736359	147737207
		chr1:157948536-157948893	4	9.72090972234408e-08	2.2322212583029e-07	0.0577260198195252	1	157948536	157948893
NAF1	1stExon,5'UTR,TSS200,TSS1500	chr4:164087902-164088659	10	1.00311408234115e-07	0.00468185197800195	0.0731267893574796	4	164087902	164088659
FGF13	5'UTR,Body,TSS1500	chrX:137950565-137951118	3	1.00311845832119e-07	1.43894069560618e-06	-0.0481954126771495	23	137950565	137951118
TMEM190	TSS1500,TSS200,Body,3'UTR	chr19:55887704-55889611	10	1.02326597364679e-07	9.32931792083673e-06	0.0649946132073468	19	55887704	55889611
		chr2:172973195-172974819	7	1.06762527828194e-07	0.00691044017406261	0.0409293557354728	2	172973195	172974819
MT1M	TSS1500,TSS200	chr16:56665855-56666334	3	1.08607378603431e-07	0.0017816090745809	0.0505299892123637	16	56665855	56666334
LAMB2	1stExon,5'UTR,TSS200,TSS1500	chr3:49170496-49171343	10	1.09147174252533e-07	1.72105214752923e-05	0.0433494925671692	3	49170496	49171343
YOD1,PFKFB2	1stExon,5'UTR,TSS200,TSS1500	chr1:207224102-207225424	9	1.09973071652983e-07	0.000602984335578974	-0.053151143986287	1	207224102	207225424
SLC25A42	Body	chr19:19220710-19221574	5	1.11141117667426e-07	0.000503804578275745	0.036865246274355	19	19220710	19221574
C10orf32	TSS1500,TSS200,5'UTR,1stExon,Body	chr10:104613132-104614391	12	1.11931581989808e-07	0.000226399314361401	0.0417239057303602	10	104613132	104614391
LOC554203	TSS1500,TSS200,Body	chrX:73162620-73164390	11	1.17312360585166e-07	1.13359821130287e-06	0.0325342621278397	23	73162620	73164390
		chr11:85393765-85393895	2	1.1852825052956e-07	1.22688051276898e-07	0.0596812165170764	11	85393765	85393895
C8orf45	TSS1500,TSS200,1stExon,5'UTR	chr8:67782385-67783733	8	1.21098309454431e-07	7.61183923603041e-05	0.042860519548899	8	67782385	67783733
		chr6:27258466-27259237	10	1.26660361369833e-07	0.00027006836086541	0.0388211115481349	6	27258466	27259237
CH25H	3'UTR,1stExon	chr10:90966221-90966807	4	1.26951380462978e-07	0.00385081502293894	0.064284527532364	10	90966221	90966807
TMEM232	1stExon,5'UTR,TSS200,TSS1500	chr5:110062343-110062837	6	1.28934569675214e-07	1.84428678064175e-07	0.0543045026966581	5	110062343	110062837
		chr2:71118292-71118823	2	1.38633726128004e-07	1.6331541732441e-07	0.0368786699886416	2	71118292	71118823
		chr2:162095248-162096490	6	1.41971604297802e-07	0.00299180828341332	0.0470896608129192	2	162095248	162096490
SYN2,TIMP4	Body,1stExon,5'UTR,TSS200,TSS1500	chr3:12199836-12201096	7	1.47597560210718e-07	0.000138917925022615	0.043993148783496	3	12199836	12201096
B3GALT4	1stExon,5'UTR,3'UTR	chr6:33244976-33246390	41	1.51222706553704e-07	0.000167309998368587	0.0274807549677071	6	33244976	33246390
TAS1R2	Body	chr1:19181150-19181459	4	1.51222706553704e-07	1.84513131240673e-07	-0.0346721923140146	1	19181150	19181459
NCAPH	TSS1500,TSS200	chr2:97000811-97001430	8	1.51705739152321e-07	0.00750992353676134	0.0601210032766135	2	97000811	97001430
MAP3K6	Body	chr1:27683139-27683912	6	1.55696921389499e-07	3.88806609983633e-07	0.0347545428949066	1	27683139	27683912
BRUNOL4	3'UTR,Body	chr18:34833339-34834690	5	1.55980302872511e-07	0.0027897172725422	0.0559110766535586	18	34833339	34834690
		chr3:87137933-87138700	7	1.60398189001374e-07	5.7470708653436e-07	0.0386677189655786	3	87137933	87138700
PTGER3	Body,1stExon	chr1:71512100-71513114	4	1.62306476095205e-07	0.00576441842151429	0.0380904429444353	1	71512100	71513114
		chr10:81966990-81967666	5	1.77326678688431e-07	4.45690198111007e-07	0.0488162900556608	10	81966990	81967666
BOLL	5'UTR,Body,1stExon,TSS200,TSS1500	chr2:198649727-198650603	9	1.78635058711246e-07	0.000484824849976048	0.0303426412029826	2	198649727	198650603
TOR2A	Body,TSS200	chr9:130496811-130497778	4	1.8180384792636e-07	2.58473734968308e-05	0.0174964691048367	9	130496811	130497778
GDF6	Body	chr8:97162431-97162506	2	1.81948441606288e-07	1.82049923274083e-07	0.0445192915204925	8	97162431	97162506
		chr5:177413021-177413628	3	1.83878585198452e-07	0.00032059158548346	0.0371208916664403	5	177413021	177413628
KLHL35	Body,1stExon	chr11:75139544-75140865	7	1.85084190747805e-07	0.00650336584652429	0.0411536683602336	11	75139544	75140865
		chr5:159560548-159560692	2	2.03651491418853e-07	2.09219339080191e-07	0.0448283681233676	5	159560548	159560692
CHRND	TSS1500,TSS200,Body	chr2:233390015-233391274	8	2.04892225995337e-07	0.000741672964275349	0.0519868212294398	2	233390015	233391274
COX5B	TSS1500,TSS200,5'UTR,1stExon,Body	chr2:98261952-98262923	13	2.08185557656831e-07	1.5077683564636e-05	-0.0445797711278667	2	98261952	98262923
FAM162B	Body,1stExon,5'UTR,TSS200,TSS1500	chr6:117086040-117087594	12	2.10537661230923e-07	0.00311397934151738	0.0394817769244945	6	117086040	117087594
GUCY2D	5'UTR,Body	chr17:7906098-7907007	4	2.10790011586341e-07	0.00179810504956553	0.0737587132369783	17	7906098	7907007
MAB21L1,MIR548F5,NBEA	1stExon,Body,5'UTR,TSS200,TSS1500	chr13:36050788-36051749	10	2.16539503286461e-07	0.0059837910064046	0.0674431246820556	13	36050788	36051749
		chr12:133169908-133170342	2	2.27754969456121e-07	3.81025943535768e-05	-0.0652202118751702	12	133169908	133170342
		chr1:6301170-6301951	3	2.34753743452663e-07	0.00775777062855006	0.0357248099804323	1	6301170	6301951
ANKRD30B	TSS1500,TSS200,1stExon,5'UTR	chr18:14747661-14748439	11	2.42872289237008e-07	5.74586691135591e-07	0.0506155576311412	18	14747661	14748439
DDX6	5'UTR,TSS200,TSS1500	chr11:118660965-118662891	9	2.43055403830821e-07	0.00706545419119744	0.0131481063823265	11	118660965	118662891
SLFN13	TSS1500	chr17:33776683-33777219	2	2.47122926730995e-07	0.00430081460545199	0.0695688751470374	17	33776683	33777219
NLGN1	TSS1500,TSS200,5'UTR,1stExon	chr3:173114747-173116248	12	2.51997989806181e-07	0.0105195059865965	0.0199998175921309	3	173114747	173116248
		chr1:46951354-46952054	4	2.5228793214308e-07	0.0131996925749367	0.0534476368329138	1	46951354	46952054
		chr12:54398518-54400125	12	2.527257094496e-07	0.00088008258929908	0.0373134323343568	12	54398518	54400125
MCART1	TSS1500	chr9:37905113-37905779	3	2.53684564059633e-07	0.0178232892410263	0.0254286728384347	9	37905113	37905779
C10orf41,ZNF503	Body,TSS200,TSS1500	chr10:77161644-77162881	6	2.64927589563687e-07	0.0184623300554265	0.0149283881303619	10	77161644	77162881
		chr17:19883326-19883716	4	2.66624641570428e-07	4.25656231030702e-07	0.04475890250525	17	19883326	19883716
ODZ4	5'UTR	chr11:79147209-79148183	3	2.66829465985236e-07	0.00125349703669763	0.051719316919083	11	79147209	79148183
C15orf40	Body,TSS200,TSS1500	chr15:83679867-83681092	10	2.82216547618052e-07	0.00622539858189702	0.0397162442635527	15	83679867	83681092
FLJ12825	TSS200,Body	chr12:54451877-54452069	3	2.93457284653723e-07	3.09229153183436e-07	0.0372601715346527	12	54451877	54452069
SOX2OT	Body	chr3:181437299-181438328	7	3.11265816742929e-07	7.26798487462051e-05	0.037933958449978	3	181437299	181438328
BNC1	TSS1500	chr15:83953880-83954849	11	3.2018476925276e-07	0.0100936101659343	0.0326197105625413	15	83953880	83954849
C9orf64	1stExon,5'UTR,TSS1500	chr9:86571409-86572014	5	3.26447271427077e-07	6.55363121564286e-07	0.0264644787188623	9	86571409	86572014
CRHR1	Body	chr17:43862617-43863356	6	3.30711045060113e-07	0.000242390021617033	0.0349859724530454	17	43862617	43863356
MUS81,CFL1	TSS1500	chr11:65626522-65627185	6	3.31536441601892e-07	8.03176201026845e-05	0.00915356692567536	11	65626522	65627185
SLC35D3	Body	chr6:137244090-137245441	4	3.34435629245758e-07	0.00157165521647064	0.0312415489100532	6	137244090	137245441
GALNT9	Body	chr12:132899503-132900938	9	3.58414812389838e-07	0.00247324204987058	-0.0300491252832902	12	132899503	132900938
ZNF518B	TSS200,TSS1500	chr4:10459141-10460237	11	3.83478531382098e-07	0.00254719452482061	0.0386022369810361	4	10459141	10460237
LECT1	Body,1stExon,5'UTR,TSS200,TSS1500	chr13:53313529-53314813	7	3.84742666405837e-07	0.000143606197837841	0.0294265061417096	13	53313529	53314813
C13orf33	TSS200,1stExon,5'UTR,Body	chr13:31480304-31481184	7	3.86776593713479e-07	0.0104241352409769	0.0523351350527015	13	31480304	31481184
SRP68,GALR2	TSS200,TSS1500	chr17:74068677-74069707	9	3.88048863129819e-07	0.0144020846797762	0.0335542615006911	17	74068677	74069707
EPHX1	5'UTR	chr1:225998232-225999183	4	3.9646739542822e-07	0.00549832477834912	0.0460871371001592	1	225998232	225999183
ZNF280D	5'UTR,TSS200,TSS1500	chr15:57025528-57026315	7	4.15076946672693e-07	0.000104546561184386	0.0327596011837991	15	57025528	57026315
ZNF396	5'UTR,TSS200,TSS1500	chr18:32956850-32957683	9	4.16613946085166e-07	2.62383033252614e-06	0.0153618984762551	18	32956850	32957683
		chr20:13199787-13200069	2	4.24272121219432e-07	9.89569054905597e-07	0.066566232512065	20	13199787	13200069
		chr14:107252649-107253426	3	4.29686344165614e-07	8.02509294630643e-06	-0.0838042037009526	14	107252649	107253426
		chr14:103010694-103012356	8	4.37232061828182e-07	0.00432625448528959	0.0333292792058135	14	103010694	103012356
EIF4EBP1	Body	chr8:37888493-37888764	2	4.54630747637753e-07	3.96699343521752e-05	0.0129895685712223	8	37888493	37888764
PAX5	Body,1stExon,5'UTR	chr9:37033489-37034277	3	4.61369100123912e-07	0.000118703828354592	0.0356943823847233	9	37033489	37034277
ADAMTSL5	TSS200,TSS1500	chr19:1513260-1514425	6	4.78368553779678e-07	0.00464207092701726	-0.0356951443525354	19	1513260	1514425
FAM122C	3'UTR,Body	chrX:133955434-133955535	2	4.78931062816558e-07	5.5828209824164e-07	0.0816238792760305	23	133955434	133955535
PTH2R	TSS1500,TSS200,1stExon,5'UTR,Body	chr2:209271164-209272057	10	4.79575971959253e-07	0.0035957296983427	0.0265624325883279	2	209271164	209272057
		chr1:155043322-155044345	10	4.81156130488868e-07	0.00713421518353169	0.0331603821947457	1	155043322	155044345
MAPT,LOC100128977,LOC100130148	TSS1500,Body,1stExon,5'UTR	chr17:43971177-43971919	6	4.81207833143325e-07	0.0151124785599045	0.0312552449114925	17	43971177	43971919
		chr6:31148332-31148748	13	4.90205351947214e-07	5.05628139855852e-07	0.0453192280411077	6	31148332	31148748
OR2L13	TSS1500,TSS200,1stExon,5'UTR	chr1:248099880-248101009	12	4.96901415674892e-07	4.81440535422614e-06	-0.0688233277374317	1	248099880	248101009
KCNH3	Body	chr12:49933539-49934906	4	4.96901415674892e-07	9.48468711071613e-05	0.0361068577452155	12	49933539	49934906
		chr8:37557857-37558858	3	5.06570664263035e-07	0.000834352283551546	0.0407265474791484	8	37557857	37558858
TRADD	Body	chr16:67189629-67190539	4	5.09552622361156e-07	0.00401697002984448	0.0465842254214183	16	67189629	67190539
FAM19A3	Body	chr1:113265410-113265753	6	5.10986934963744e-07	1.21528443061781e-06	0.0262791368722533	1	113265410	113265753
		chr12:54376019-54376241	4	5.20069574852125e-07	6.53132938284503e-07	0.0588431197696397	12	54376019	54376241
		chr6:108444506-108444920	5	5.21536447335e-07	6.29075558306063e-07	0.0393458352326699	6	108444506	108444920
FAM110B	5'UTR,Body	chr8:59058254-59059235	8	5.26047915080332e-07	0.0050080305761528	-0.0183652383950141	8	59058254	59059235
		chr1:247511364-247511469	3	5.26204164797384e-07	5.34500983792808e-07	0.0604637918848644	1	247511364	247511469
		chr19:48697722-48698632	3	5.28418581096949e-07	0.000123193161583824	0.0961310792268478	19	48697722	48698632
AURKC	TSS1500,TSS200,5'UTR,1stExon,Body	chr19:57741988-57743416	10	5.30244317996126e-07	0.000161668955615483	0.0710740639455122	19	57741988	57743416
		chr1:2515692-2516516	3	5.36364605352549e-07	0.000184929455927716	0.0372608404115167	1	2515692	2516516
UPP1	5'UTR	chr7:48129444-48130197	5	5.37663388539992e-07	1.55526262458281e-06	0.0912096648268922	7	48129444	48130197
EFS	TSS200,TSS1500	chr14:23834891-23836012	9	5.43688813356126e-07	0.0141637649143572	0.0284242127785387	14	23834891	23836012
		chr7:1328829-1330396	7	5.5786092148439e-07	0.00033889344471609	0.0511732330780403	7	1328829	1330396
SFN	TSS1500,TSS200,1stExon,5'UTR,3'UTR	chr1:27189270-27190639	11	5.69078971455345e-07	0.000508232310871808	-0.0238637909651414	1	27189270	27190639
TCEAL4	TSS1500	chrX:102839328-102839366	2	5.71274940768351e-07	3.64536844704769e-06	0.0240807129030137	23	102839328	102839366
RIOK3	TSS200,1stExon,5'UTR,Body	chr18:21032774-21033823	7	5.81317557879256e-07	0.000100577910991703	0.0282052976870863	18	21032774	21033823
ELOVL4	Body,1stExon	chr6:80656586-80656973	4	5.94065510181823e-07	0.000528867210203065	-0.0309011946648112	6	80656586	80656973
RASGEF1C	Body	chr5:179553589-179554593	5	6.05119995914504e-07	9.66672607679299e-05	-0.0503690713112546	5	179553589	179554593
CILP2	Body	chr19:19650766-19651344	4	6.45325903282873e-07	0.000217672914032494	0.0412386955377214	19	19650766	19651344
ACTN4	TSS1500,TSS200,5'UTR,1stExon	chr19:39138026-39138400	9	6.92761112737494e-07	2.75837781064949e-06	0.0129005867032629	19	39138026	39138400
		chr4:117374408-117374476	2	6.99933434247844e-07	7.44912538978495e-07	-0.0320750661040419	4	117374408	117374476
C20orf111	5'UTR,TSS200,TSS1500	chr20:42838850-42839934	8	7.2622355020145e-07	0.00399540645934129	0.0195531745924554	20	42838850	42839934
		chrX:52950051-52950652	5	7.34929942048977e-07	3.61567928596685e-06	-0.0108537504988213	23	52950051	52950652
CAPZA1,ST7L	TSS1500,1stExon,5'UTR,TSS200,Body	chr1:113161717-113162646	14	7.36105662709425e-07	0.00130445558290491	0.00839823123101647	1	113161717	113162646
GOLSYN	TSS1500,5'UTR,1stExon,TSS200	chr8:110657539-110658029	3	7.50798038797174e-07	0.000517669233017337	0.0320659787532632	8	110657539	110658029
		chr11:61354875-61355776	5	7.51626514286181e-07	0.00175895519011312	0.031634488226324	11	61354875	61355776
ZSWIM5	1stExon,5'UTR,TSS200,TSS1500	chr1:45671987-45672848	11	7.51879402978639e-07	0.000219422459383199	0.0183599538640823	1	45671987	45672848
DNAJC2	Body,1stExon,5'UTR,TSS200,TSS1500	chr7:102984880-102985587	8	7.6071614093271e-07	0.00124729948238546	0.0498998101715566	7	102984880	102985587
PFN3	1stExon,3'UTR,TSS200	chr5:176827082-176827833	7	8.16607075515325e-07	2.73059756892099e-06	0.044511710861843	5	176827082	176827833
CACNG6	Body,3'UTR	chr19:54515169-54515811	5	8.18239864603661e-07	0.000102497442806201	0.0812959228413423	19	54515169	54515811
GNAL	TSS1500,Body,TSS200,5'UTR,1stExon	chr18:11751343-11752089	7	8.57539369399292e-07	0.00102767799418858	0.0282945264804048	18	11751343	11752089
HEATR2	Body	chr7:807596-807697	4	8.58955313487076e-07	9.29365641569369e-07	-0.0267284974573841	7	807596	807697
		chr5:134526124-134527034	6	8.87341568138286e-07	0.00456735088770234	0.0326613513035511	5	134526124	134527034
		chr6:27706179-27706340	3	9.01203145466024e-07	1.08651968134118e-06	0.0704316129757237	6	27706179	27706340
GJB6	5'UTR,1stExon,TSS200,TSS1500	chr13:20805094-20805895	11	9.34697706544887e-07	8.54583986329253e-06	0.0430531607707069	13	20805094	20805895
		chr3:13936527-13936753	2	9.37603928718614e-07	5.13166367577452e-06	0.0445268376909751	3	13936527	13936753
		chr1:211872042-211872653	4	9.38011823886962e-07	1.98389707243591e-06	0.0297266408441874	1	211872042	211872653
		chr6:28921103-28922226	11	9.55596390719627e-07	2.94879045285166e-06	0.0387215523479322	6	28921103	28922226
MACROD1	1stExon,5'UTR,TSS200,TSS1500	chr11:63933484-63934014	7	9.55736017534367e-07	0.000416387172134612	0.0127090171330296	11	63933484	63934014
		chr10:23464043-23464518	3	1.0345336415997e-06	0.000631422982711441	0.0413104742107776	10	23464043	23464518
TTC9B	3'UTR,Body	chr19:40722039-40723232	4	1.06212234935783e-06	0.002119996020324	-0.0353153642953561	19	40722039	40723232
ATP1A2	TSS1500,TSS200,1stExon,5'UTR	chr1:160084833-160085581	5	1.12718857381663e-06	0.00134495282335812	0.0469555428566201	1	160084833	160085581
GAL	TSS1500,TSS200,1stExon,5'UTR,Body	chr11:68451396-68452938	11	1.14680979068375e-06	1.49979691382552e-05	0.0451480332538329	11	68451396	68452938
C6orf146,C6orf201	5'UTR,TSS1500,TSS200,1stExon	chr6:4078943-4079704	6	1.16187830118571e-06	1.42990498048523e-05	0.0534120811749959	6	4078943	4079704
PDZD4	Body	chrX:153072605-153072756	3	1.2222642669484e-06	3.4508107026375e-06	-0.0166389680728774	23	153072605	153072756
		chr15:40727743-40728355	3	1.22713930968138e-06	0.00191003511235827	0.0616383216439641	15	40727743	40728355
MTHFSD,FLJ30679	TSS200,Body,TSS1500	chr16:86588932-86589886	10	1.23672484764924e-06	0.005062026137329	0.0589829527093267	16	86588932	86589886
		chr11:66078664-66079705	5	1.23895599688063e-06	3.8414932560253e-05	0.0343646045909494	11	66078664	66079705
AQP11	TSS1500,TSS200	chr11:77299805-77300486	4	1.26173614175723e-06	0.000132690428747892	0.045823211373213	11	77299805	77300486
CCT6A,PSPH	TSS1500,5'UTR,1stExon,TSS200,Body	chr7:56119079-56119841	12	1.27518447329772e-06	0.000282044600991215	0.0129652808288408	7	56119079	56119841
C10orf82	5'UTR,1stExon,TSS200,TSS1500	chr10:118428651-118429952	9	1.28136148172324e-06	0.00148990631674719	0.0428257193289617	10	118428651	118429952
RRAD	3'UTR,Body	chr16:66955873-66956242	5	1.30038779961853e-06	4.94477357318623e-06	0.0383520646924729	16	66955873	66956242
HOXC4	5'UTR	chr12:54430684-54430991	2	1.31951751622778e-06	2.00136539334274e-06	0.041193095555666	12	54430684	54430991
		chr19:7938601-7940052	6	1.37619200743529e-06	0.000727576442741148	0.0294131950823734	19	7938601	7940052
RASGEF1A	Body	chr10:43698141-43699070	4	1.41724407258177e-06	0.0110685997533096	0.0437084115622148	10	43698141	43699070
LACTB2,XKR9	Body,TSS1500,1stExon,TSS200,5'UTR	chr8:71581111-71581788	13	1.50976589034672e-06	0.000374229303149344	0.0356544618759716	8	71581111	71581788
WNK4	Body	chr17:40935998-40937908	11	1.53874875658471e-06	0.00306183484770991	0.0645357651330492	17	40935998	40937908
BRCA2	TSS1500,TSS200,5'UTR	chr13:32889023-32889861	10	1.5502523758618e-06	0.000157088835562092	0.0282949654203668	13	32889023	32889861
ADAM33	Body,1stExon,5'UTR,TSS1500	chr20:3661910-3663421	7	1.63156929835276e-06	0.000929248531970693	0.0421659144367803	20	3661910	3663421
		chr3:12595473-12595852	3	1.64266419192923e-06	2.60034349729317e-06	0.0417593672507696	3	12595473	12595852
ALS2CR11	1stExon,5'UTR,TSS200,TSS1500	chr2:202483704-202484583	10	1.69473323810808e-06	0.000239825436383452	0.0330141439990495	2	202483704	202484583
ANKRD50	5'UTR,1stExon,TSS1500	chr4:125633631-125634258	4	1.75803455171433e-06	0.00145381302238624	0.0224844110246355	4	125633631	125634258
CRYAB,HSPB2	TSS200,TSS1500,5'UTR,1stExon	chr11:111782607-111783563	9	1.81422608244827e-06	0.00422179121845796	0.0452284343999562	11	111782607	111783563
		chr5:3103718-3103774	2	1.83695086276495e-06	2.05327437825862e-06	0.078859697170584	5	3103718	3103774
RBM46	TSS1500,TSS200,5'UTR	chr4:155702172-155703429	11	1.88172921902766e-06	0.000108009202660154	0.0528358301555384	4	155702172	155703429
NLGN2	TSS1500,TSS200,1stExon,Body	chr17:7311030-7312081	9	1.90488862259231e-06	4.26749443187944e-05	0.0343194821747677	17	7311030	7312081
LRBA	1stExon,5'UTR,TSS200,TSS1500	chr4:151936654-151937577	7	1.93154348502102e-06	0.000360767427368586	0.0114408056682789	4	151936654	151937577
IL11	Body,TSS200,TSS1500	chr19:55880286-55882550	8	1.96350869383103e-06	0.000530189315469621	0.0353063199813226	19	55880286	55882550
C12orf23	TSS1500,TSS200	chr12:107348689-107349508	9	2.05241145682936e-06	0.00975608811903323	0.0559897379566283	12	107348689	107349508
SLC23A1	Body	chr5:138713750-138714654	8	2.05824060148327e-06	8.60901706584031e-06	0.0601352012175973	5	138713750	138714654
C1QL3	5'UTR,1stExon,TSS200,TSS1500	chr10:16563821-16564620	5	2.11751599269604e-06	0.00022105788758931	0.0625368819572134	10	16563821	16564620
		chr6:28557467-28558113	14	2.1558384901556e-06	0.00778597476027404	0.0402668141248645	6	28557467	28558113
DTNB	5'UTR,1stExon,TSS1500	chr2:25895850-25896729	6	2.2892251107745e-06	3.71131931801029e-05	0.0116941188133939	2	25895850	25896729
		chrX:37606012-37606062	2	2.29996080366093e-06	2.3818031524163e-06	-0.0566188404832994	23	37606012	37606062
CRTC1	Body,3'UTR	chr19:18888081-18889003	3	2.32816665296795e-06	0.000178713663083312	-0.0807375467674397	19	18888081	18889003
USP2	Body,1stExon,5'UTR,TSS200	chr11:119234198-119235062	7	2.37005240970243e-06	0.0127622589154741	0.0745609229939395	11	119234198	119235062
CTBP2	TSS1500	chr10:126850362-126851326	6	2.37257697260755e-06	0.00228733237427711	0.0695385094380767	10	126850362	126851326
COX6B2	3'UTR	chr19:55863937-55864365	4	2.40810971158046e-06	9.09633215223104e-06	0.028010811420862	19	55863937	55864365
NPM2	TSS1500,1stExon,5'UTR,Body	chr8:21881998-21882942	8	2.41170806714159e-06	0.00127832384881251	0.0401786739201061	8	21881998	21882942
FERMT1	1stExon,5'UTR,TSS200,TSS1500	chr20:6103823-6104884	6	2.54737860286411e-06	3.91635436105225e-05	0.0459406783125667	20	6103823	6104884
		chr2:54935920-54936822	4	2.55381068857482e-06	0.00150608620066655	0.053137889678309	2	54935920	54936822
SPDYA	TSS1500,5'UTR,1stExon	chr2:29033199-29034052	6	2.56708984677797e-06	0.000881928632000809	0.039749206201632	2	29033199	29034052
		chr21:44781958-44782872	5	2.60575048888658e-06	0.000511329252614423	-0.0411686614462738	21	44781958	44782872
		chr16:56681544-56681945	3	2.64008563212799e-06	1.20476136191551e-05	0.0471231556291367	16	56681544	56681945
POMC	5'UTR,1stExon,TSS200,TSS1500	chr2:25391042-25391911	13	2.64633299694135e-06	3.48306095315063e-05	0.0405579612508134	2	25391042	25391911
SPEG	TSS1500,TSS200,1stExon,Body	chr2:220299116-220300568	13	2.66924893664271e-06	1.15478331134012e-05	0.0314940248638034	2	220299116	220300568
		chr7:20816184-20817530	7	2.67482171581564e-06	0.00715919474898323	0.023890028738974	7	20816184	20817530
		chr8:28269204-28270033	4	2.68622665150332e-06	0.00143499690139328	0.0245917618337504	8	28269204	28270033
ESRP2	Body,1stExon,5'UTR,TSS200,TSS1500	chr16:68269041-68271698	13	2.82371262119253e-06	0.0117634943885004	0.0484829470501397	16	68269041	68271698
PLCH2	Body	chr1:2424003-2425173	4	2.84237244981776e-06	0.00234254624586181	-0.0384668976760221	1	2424003	2425173
LOC441666	Body,TSS200	chr10:42862876-42863594	8	2.90982397450389e-06	3.25701237976795e-05	0.0806384956266486	10	42862876	42863594
RPLP1	TSS1500,TSS200	chr15:69744390-69745085	12	2.91323745711434e-06	0.00208868819729579	0.0611302230653426	15	69744390	69745085
		chr12:120835663-120835778	3	2.94017533983779e-06	2.96376883882053e-06	0.03766986263415	12	120835663	120835778
GPR123	Body	chr10:134937597-134938528	6	3.02061530444129e-06	0.00224000362713349	-0.0456577718958046	10	134937597	134938528
		chr2:119067928-119068497	4	3.04146649577272e-06	0.0159417174657888	0.0462841164786493	2	119067928	119068497
HOXC4	5'UTR	chr12:54444047-54444985	3	3.11414762808303e-06	2.92030238795702e-05	0.0398706001102035	12	54444047	54444985
UNC13B	TSS1500	chr9:35160337-35161040	2	3.17245300664692e-06	0.00573119094934165	-0.0537560802163358	9	35160337	35161040
NBR2,BRCA1	TSS200,TSS1500,Body	chr17:41277541-41278906	18	3.24307340004049e-06	0.0044407502105587	0.0437526615561031	17	41277541	41278906
NHLH2	5'UTR,1stExon,TSS1500	chr1:116382363-116383634	4	3.38634416071065e-06	0.00686856691295537	0.0517111041625494	1	116382363	116383634
SDC1	Body,5'UTR,1stExon,TSS200,TSS1500	chr2:20424326-20425395	11	3.42404344758385e-06	0.0113946375389552	0.0133976779022373	2	20424326	20425395
TUBGCP5	TSS1500,TSS200,1stExon,5'UTR,Body	chr15:22833149-22833975	12	3.47679027675135e-06	0.000290605482888266	-0.0324114884487971	15	22833149	22833975
CLDN5	1stExon,5'UTR,TSS200,TSS1500	chr22:19512084-19513176	12	3.47888720556996e-06	0.00241311267372545	0.0383094807971387	22	19512084	19513176
ACTN3,ZDHHC24	TSS200,TSS1500,Body	chr11:66314211-66315870	8	3.52039917313948e-06	0.00249092275521124	0.0318019987303949	11	66314211	66315870
MATN4	Body	chr20:43932925-43933556	3	3.58565040153555e-06	8.56230250798774e-06	0.0432487249769141	20	43932925	43933556
KCNA3	TSS200,TSS1500	chr1:111217691-111218554	9	3.62774874007697e-06	0.0119623920502386	0.0460684976711607	1	111217691	111218554
LDLRAP1	TSS1500,TSS200,5'UTR,1stExon,Body	chr1:25869129-25870822	12	3.70770233918558e-06	0.00613071065951563	0.0261846696773592	1	25869129	25870822
		chr14:62278847-62280172	6	3.74226159326119e-06	0.0063227464769095	0.0479900427923187	14	62278847	62280172
SSC5D	Body	chr19:56000201-56000944	3	3.77621191366563e-06	6.04673400078713e-06	0.0502154603238715	19	56000201	56000944
		chr1:26248897-26249582	6	3.81538400679025e-06	0.00800006589867195	0.0315875644822756	1	26248897	26249582
LY6G5C	TSS1500	chr6:31648948-31649728	21	3.83898738075713e-06	0.00652401435784592	0.0287600365471087	6	31648948	31649728
		chr14:102990211-102990501	3	3.96857125318813e-06	7.33197991595867e-06	0.0373402793216734	14	102990211	102990501
AP2B1	TSS200,1stExon,5'UTR	chr17:33914212-33914828	11	3.98793696042242e-06	9.29318240391396e-06	0.0642358795327112	17	33914212	33914828
C17orf104	Body	chr17:42734503-42734659	2	4.05307668027875e-06	7.48228931979941e-06	0.055979219001886	17	42734503	42734659
LDHAL6A	TSS1500,TSS200,1stExon,5'UTR	chr11:18477153-18478135	9	4.05933094576435e-06	0.000112162135195972	0.0467999082580623	11	18477153	18478135
PRKCG	Body	chr19:54392916-54393394	5	4.0616641485105e-06	1.20017442872436e-05	0.0148606391839935	19	54392916	54393394
PRR23C	1stExon,5'UTR,TSS200,TSS1500	chr3:138762690-138764086	9	4.10924009101017e-06	0.00246236739443291	0.0415171427718255	3	138762690	138764086
		chr3:123750917-123751655	3	4.13634007786469e-06	0.00176890319819074	0.0378938095321449	3	123750917	123751655
SLC7A4	5'UTR,TSS200,TSS1500	chr22:21386494-21387497	10	4.1717937322074e-06	9.53889685181087e-06	0.0333398484855095	22	21386494	21387497
ABCG4	TSS1500,1stExon,5'UTR	chr11:119019361-119019845	4	4.18604219369995e-06	0.00120585266033263	0.0318417467863268	11	119019361	119019845
		chr2:231917214-231917885	6	4.26365177687571e-06	0.0112270200056715	0.0463331074769876	2	231917214	231917885
RAD54B	5'UTR,1stExon,TSS200,TSS1500	chr8:95487014-95487678	11	4.26372215485638e-06	0.00360101251038969	0.0398960858242049	8	95487014	95487678
ATOH8	Body	chr2:85999498-85999873	3	4.27050115255262e-06	1.68828422144065e-05	0.0513642381147626	2	85999498	85999873
MOS	1stExon,TSS200,TSS1500	chr8:57025881-57027352	6	4.39259767280513e-06	0.00456121206366103	0.0393520242651777	8	57025881	57027352
ZBTB12	TSS1500	chr6:31870082-31870990	20	4.47885616788472e-06	0.00834114222818006	0.0282549352408385	6	31870082	31870990
KCTD1	5'UTR	chr18:24131115-24132138	4	4.70332383912271e-06	0.01259336591272	0.0476323478954545	18	24131115	24132138
OGT,BCYRN1	Body	chrX:70767591-70767597	2	4.73376673186787e-06	4.73671327629835e-06	-0.0102404248887322	23	70767591	70767597
TBX1	Body	chr22:19751148-19753364	7	4.76700650532536e-06	0.00299495775029795	0.0308952655732312	22	19751148	19753364
TSNARE1	TSS1500	chr8:143484816-143486036	3	4.85570957596661e-06	0.0191892571314721	0.0420717859839177	8	143484816	143486036
PAGE5	TSS1500	chrX:55245320-55245347	2	4.91418325475683e-06	6.48329105737805e-06	-0.047742881698133	23	55245320	55245347
NUBPL	TSS1500,TSS200,1stExon,5'UTR,Body	chr14:32029920-32031012	13	4.99455486501362e-06	0.00209270544330544	0.0485271691215843	14	32029920	32031012
		chr3:127633627-127634587	7	5.00810628319206e-06	2.29696157498807e-05	0.0433544739925283	3	127633627	127634587
		chr3:42977777-42978248	8	5.02015275754297e-06	5.55945611703595e-06	0.0376910890726872	3	42977777	42978248
		chr7:155283140-155283738	4	5.1044144934155e-06	0.00396213905597937	0.0369039568679076	7	155283140	155283738
		chr11:23421790-23421870	2	5.21128154655352e-06	5.73530770992469e-06	-0.0364688594355691	11	23421790	23421870
COX4I2	TSS1500,TSS200,1stExon,5'UTR	chr20:30225325-30226046	9	5.21151309347493e-06	7.93004822990531e-06	0.0345140845513286	20	30225325	30226046
ARPP-21	5'UTR	chr3:35706038-35706161	3	5.21556916286536e-06	5.25906832019439e-06	-0.0262299623082782	3	35706038	35706161
CDH15	Body	chr16:89258141-89258862	3	5.25115789570934e-06	0.00564154296742466	-0.066355230174663	16	89258141	89258862
KRIT1,ANKIB1	5'UTR,TSS1500,1stExon,TSS200	chr7:91875046-91875427	8	5.31838514587084e-06	0.00129798819970929	0.0114829753535254	7	91875046	91875427
PPCS,ZMYND12	TSS1500,1stExon,5'UTR,TSS200	chr1:42921582-42922229	7	5.31852079445651e-06	0.00499969052744927	0.0470673018162989	1	42921582	42922229
FAM163A	5'UTR	chr1:179713349-179713950	4	5.36154564699229e-06	0.00103181363909744	0.0562308943758544	1	179713349	179713950
		chr10:92922380-92923225	4	5.36489429575194e-06	6.42037231321374e-05	0.0104506362874868	10	92922380	92923225
FBXO27	Body,5'UTR,1stExon,TSS200,TSS1500	chr19:39522548-39523840	8	5.36550738379582e-06	0.00253043239748197	0.0322837627952772	19	39522548	39523840
		chr5:77142620-77142695	2	5.39243865143538e-06	5.44037500404504e-06	0.141877029729052	5	77142620	77142695
COX7C	TSS1500,TSS200,5'UTR,1stExon,Body	chr5:85913298-85914155	10	5.42798884086284e-06	2.41569709956562e-05	0.0279540075063533	5	85913298	85914155
MFN2	TSS1500,TSS200	chr1:12039049-12040222	9	5.52316266611467e-06	0.00810449759628688	0.0346107798593528	1	12039049	12040222
		chr3:131245609-131246097	3	5.56417993775493e-06	4.94393841695233e-05	0.0420185049547572	3	131245609	131246097
MOCOS	Body	chr18:33767797-33768496	3	5.69268460784675e-06	0.00139201365130075	0.0400268603005488	18	33767797	33768496
HOXC4	5'UTR	chr12:54441458-54442288	4	5.7533220640083e-06	0.0052556430316321	0.0376945901736357	12	54441458	54442288
		chr19:4580470-4581552	5	5.88169965634719e-06	0.00200752330774846	0.0197917607545025	19	4580470	4581552
DHX40	TSS1500,TSS200,5'UTR,1stExon,Body	chr17:57642417-57643293	11	5.895324649713e-06	0.00100824179322995	0.0375439860208897	17	57642417	57643293
		chr4:1514317-1515692	5	5.91121775392976e-06	0.00307328013018117	-0.0355623261081915	4	1514317	1515692
OBSCN	TSS1500,TSS200,5'UTR	chr1:228395145-228396098	9	6.03509344017247e-06	0.00275932096631824	0.0238504933643596	1	228395145	228396098
		chr6:1594034-1595741	10	6.05217713966307e-06	0.00994549938005219	-0.0627841748511271	6	1594034	1595741
KREMEN1	TSS1500,TSS200,Body	chr22:29468588-29469719	10	6.14899825008766e-06	0.000161115983846713	0.0194932462708417	22	29468588	29469719
		chr2:636122-636937	3	6.3098859867689e-06	0.000111628052934112	0.0535049662121676	2	636122	636937
		chr6:41374532-41377288	11	6.37017747497382e-06	0.00223954180107766	0.0551284906601229	6	41374532	41377288
		chr2:242823275-242824714	8	6.5711192881952e-06	0.00692157408209844	-0.0280152609043419	2	242823275	242824714
KDM6A	TSS1500,TSS200,1stExon,5'UTR	chrX:44731813-44732817	11	6.69563761729665e-06	0.0117268127458401	0.00509016552058549	23	44731813	44732817
FBXL5	TSS1500	chr4:15657657-15657820	2	6.71811509519534e-06	1.06664722440101e-05	0.0511020089720125	4	15657657	15657820
DSCR3	Body	chr21:38629859-38630728	5	6.81568391682243e-06	5.87609447308938e-05	-0.0754401477707668	21	38629859	38630728
TCHH	TSS200,TSS1500	chr1:152086623-152087315	5	6.85304841188401e-06	0.000346612975456023	0.0492262939320594	1	152086623	152087315
		chr7:72838601-72838776	3	6.92895690272404e-06	7.30224899777038e-06	0.0354736611631701	7	72838601	72838776
TMSL3,FAM190A	1stExon,5'UTR,Body,TSS1500	chr4:91760225-91760659	3	7.01101051022544e-06	4.90385138935327e-05	-0.0333520537673172	4	91760225	91760659
C21orf59	TSS1500	chr21:33985338-33985832	3	7.04128204209282e-06	0.00120803990351422	0.0558673908172369	21	33985338	33985832
		chr17:3289363-3290164	6	7.24523512028519e-06	0.00875042408107376	0.0277198464727718	17	3289363	3290164
PACSIN1	Body	chr6:34498714-34499504	6	7.28866990475199e-06	0.00456824506822656	-0.0674789352160593	6	34498714	34499504
FBRSL1	Body	chr12:133137879-133138586	2	7.38695171598142e-06	0.0142264830612137	-0.0102360430850716	12	133137879	133138586
LOC641518	TSS1500,Body,TSS200	chr4:109092628-109093644	10	7.44925892647145e-06	0.0027941526536001	0.00924618875195887	4	109092628	109093644
F10	Body	chr13:113783470-113784663	4	7.50644955816876e-06	0.00223244151173385	0.0386230799138194	13	113783470	113784663
CIDEA	TSS1500,TSS200,1stExon,5'UTR,Body	chr18:12254120-12254976	14	7.59276706421961e-06	0.0132389299387169	0.0618460911906205	18	12254120	12254976
		chr8:144484205-144484296	2	7.64384737992514e-06	7.78349114525821e-06	-0.0513181486604777	8	144484205	144484296
HYAL2	5'UTR,TSS1500,1stExon	chr3:50359363-50360690	9	7.73855412041958e-06	0.00543741250749674	0.0324031321380391	3	50359363	50360690
LOC254559	Body	chr15:89921898-89922989	6	7.7641560891851e-06	0.0103169973182551	0.0423472232899313	15	89921898	89922989
		chr8:120685124-120685686	6	7.84353687006538e-06	0.0149363133330624	0.0201237381571368	8	120685124	120685686
CYR61,DDAH1	TSS1500	chr1:86045347-86045841	4	7.95533047166803e-06	0.000208021025194834	0.0345721083719407	1	86045347	86045841
		chr5:43037123-43037666	6	7.96758440326825e-06	1.6035842378583e-05	0.0317835101209975	5	43037123	43037666
DPP6	Body	chr7:153585368-153586592	5	8.0685584052095e-06	0.00841340006561587	0.0352863693602327	7	153585368	153586592
RWDD3	TSS1500,TSS200	chr1:95698378-95699574	6	8.08060385965445e-06	0.00225357545971054	0.0482454477480498	1	95698378	95699574
SEZ6	Body	chr17:27312855-27313499	6	8.13941215771814e-06	1.04629601783568e-05	0.0439849060331005	17	27312855	27313499
		chr3:157812018-157812763	4	8.3087955999604e-06	0.000909980706835663	0.0548619732486315	3	157812018	157812763
		chr14:69095057-69095679	5	8.33979532904518e-06	5.15072135370487e-05	0.0808192232347633	14	69095057	69095679
		chr6:28602543-28602970	19	8.40194222972469e-06	0.0100609541399143	0.0368861982787602	6	28602543	28602970
CALCR	TSS1500	chr7:93204959-93205295	11	8.43908073100224e-06	1.98638507048404e-05	0.0256199930041687	7	93204959	93205295
		chr1:10949192-10949944	2	8.46895270909554e-06	7.1693851603825e-05	0.0859533643149165	1	10949192	10949944
TRIM54	Body,3'UTR	chr2:27529325-27529981	4	8.53239253023011e-06	0.00316128707797762	0.0440006703843383	2	27529325	27529981
TFAP2A	Body	chr6:10404848-10405499	4	8.56411999089937e-06	0.00171555281765521	0.0369729803873569	6	10404848	10405499
C1orf110	TSS200,TSS1500	chr1:162838743-162838907	3	8.58139696197113e-06	9.02183722515981e-06	-0.0497621075754681	1	162838743	162838907
ZGPAT,ARFRP1	TSS1500,Body,5'UTR,TSS200,1stExon	chr20:62338235-62339243	12	8.59987983678321e-06	0.00116112643325805	-0.00879293389814321	20	62338235	62339243
AKAP12	TSS1500,TSS200,1stExon,5'UTR	chr6:151560831-151561667	11	8.59987983678321e-06	0.000710934852298095	0.028895185079351	6	151560831	151561667
		chr4:154714287-154714852	2	8.63145300300991e-06	0.00163923497221247	0.0339086620526298	4	154714287	154714852
APCDD1	1stExon,Body	chr18:10454989-10456115	4	8.92348241412306e-06	0.00138183682577968	0.0398174222087431	18	10454989	10456115
		chrX:105064008-105064204	2	9.15051799735876e-06	0.000116623609460077	-0.0533175428350923	23	105064008	105064204
		chr6:28715027-28715664	4	9.23165933254591e-06	2.17487925018434e-05	0.0386208911361426	6	28715027	28715664
COCH	TSS1500,TSS200,1stExon,5'UTR	chr14:31343283-31343894	6	9.24866667071906e-06	0.00284610226273923	0.0519941869799525	14	31343283	31343894
		chr8:38508024-38508780	5	9.30795117474513e-06	0.00381335115699486	0.0395842215362653	8	38508024	38508780
NTRK1,INSRR	Body,5'UTR,1stExon,TSS200	chr1:156828202-156828693	3	9.31159422075744e-06	1.65507673018715e-05	0.0362178473848879	1	156828202	156828693
RNF207	Body	chr1:6268790-6269635	5	9.38834908403447e-06	0.000492867925415716	0.035783181085838	1	6268790	6269635
KDELR3	TSS1500,TSS200,5'UTR,1stExon	chr22:38863594-38864244	8	9.51662731592358e-06	0.00486292182430721	0.0377852126643255	22	38863594	38864244
MUC4	Body	chr3:195488493-195490169	11	9.5674647372697e-06	0.00171773815683375	-0.100250721226232	3	195488493	195490169
ADRB1	1stExon,3'UTR	chr10:115804578-115805676	4	9.66185593350244e-06	0.000435831570522716	0.0500049225294128	10	115804578	115805676
MMP21	Body	chr10:127462176-127463396	5	9.88809962109001e-06	0.000972961204123417	-0.0531562062190516	10	127462176	127463396
		chr13:23500367-23501457	5	1.00090750611643e-05	0.00718290131228565	0.0431023537983522	13	23500367	23501457
		chr2:162102947-162103682	2	1.02369602398562e-05	0.000208245419971108	0.10822432770122	2	162102947	162103682
		chr2:127643360-127644075	4	1.08562710516394e-05	0.0146367462344482	0.0413436208633337	2	127643360	127644075
C3orf24	5'UTR,1stExon,TSS200,TSS1500	chr3:10149466-10150487	11	1.11671487332554e-05	2.99837032866163e-05	0.0203996727724462	3	10149466	10150487
		chr4:185926063-185926620	6	1.12126684426104e-05	0.000244511282725013	0.0505604512654598	4	185926063	185926620
		chr6:1615236-1616792	6	1.14433231180972e-05	0.00148471730023616	0.0561135766655474	6	1615236	1616792
MDH1B,FASTKD2	Body,TSS1500,TSS200,1stExon,5'UTR	chr2:207629829-207630597	11	1.1926124004343e-05	0.000157932504699252	0.0148288731585219	2	207629829	207630597
NTN1	Body	chr17:8927521-8928451	4	1.19837618853783e-05	0.00042697399317833	0.0605913215736872	17	8927521	8928451
OPLAH	Body	chr8:145107199-145107857	2	1.20389734173538e-05	0.00326304648940739	0.0257949967759585	8	145107199	145107857
GFPT2	Body	chr5:179778527-179779664	6	1.20938105491163e-05	0.00020388023519559	0.0363690557966702	5	179778527	179779664
ACVR1C	Body,5'UTR,1stExon,TSS200,TSS1500	chr2:158453600-158454401	9	1.24882237269391e-05	0.000179857903574367	0.0429424907522544	2	158453600	158454401
C1QL1	3'UTR,Body	chr17:43037114-43037808	4	1.27332725843282e-05	0.00179792091434922	0.0251336827951129	17	43037114	43037808
HAR1B,HAR1A	Body,TSS1500,TSS200	chr20:61731334-61732608	6	1.28228735952598e-05	0.00043228875884649	-0.0353962937965339	20	61731334	61732608
POLD2	TSS1500	chr7:44163941-44163975	2	1.29672071376713e-05	1.58180584666451e-05	0.0514844586220499	7	44163941	44163975
MRGPRF	5'UTR,1stExon,TSS200,TSS1500	chr11:68778745-68782202	18	1.30727469726236e-05	0.00259923604279048	0.0538351712308182	11	68778745	68782202
		chr6:28743586-28743700	2	1.30958791618091e-05	1.80360634317497e-05	-0.0334955617288084	6	28743586	28743700
LASS3	5'UTR,TSS200,TSS1500	chr15:101084507-101085710	6	1.34501115331637e-05	0.00693845086580472	0.0765063038449995	15	101084507	101085710
CHGA	5'UTR,1stExon,Body	chr14:93389472-93389891	5	1.42493951641996e-05	0.00239628921409122	0.0224576937815133	14	93389472	93389891
		chr7:63386328-63387147	6	1.44848718459692e-05	2.40910866483809e-05	-0.0535671119575218	7	63386328	63387147
EVI5	Body	chr1:93250584-93251218	9	1.48842971034567e-05	0.0117283104954791	0.061707857561495	1	93250584	93251218
PLD1	TSS200,TSS1500	chr3:171528273-171528828	4	1.49425895974129e-05	0.000624413971158208	0.037422752208473	3	171528273	171528828
		chr6:166232637-166233141	5	1.52971362165746e-05	4.84187401831369e-05	0.0422537550659283	6	166232637	166233141
TRIM15	Body,3'UTR	chr6:30139832-30140417	15	1.56038189591317e-05	0.00284225036175497	0.0303080520589295	6	30139832	30140417
CDK18	TSS1500,TSS200,1stExon,5'UTR	chr1:205473393-205474054	7	1.56181955575958e-05	0.00934735230678211	0.0118548577915238	1	205473393	205474054
		chr10:8077830-8078357	6	1.57076965984932e-05	0.000179951567405113	0.0268643745802034	10	8077830	8078357
ACPL2	TSS1500,TSS200,5'UTR	chr3:140950104-140951194	5	1.60847643277175e-05	0.0084590507335243	0.00715079146019046	3	140950104	140951194
		chr5:26669320-26669882	5	1.63186731062087e-05	0.000170130259587334	-0.0385009494847975	5	26669320	26669882
MYBPC2	TSS1500,TSS200,1stExon,5'UTR	chr19:50935305-50936172	8	1.65010519780628e-05	0.00149978888650831	0.0342053959157306	19	50935305	50936172
PITPNM3	3'UTR,Body	chr17:6358363-6358928	6	1.65209222452909e-05	3.01789034708452e-05	0.0248534973642254	17	6358363	6358928
		chr1:26551258-26552116	6	1.69904988579705e-05	0.000501302870534631	0.0423352220766772	1	26551258	26552116
		chr10:125033770-125034591	9	1.70650047725015e-05	0.00207830761984164	0.0274315501256	10	125033770	125034591
KDM5B	TSS1500	chr1:202778443-202778869	4	1.70979193548453e-05	3.81577811655184e-05	0.0691120437247126	1	202778443	202778869
		chr18:76616808-76617506	4	1.77982074414721e-05	5.59341295520649e-05	-0.0423945500187081	18	76616808	76617506
		chr7:65196614-65196881	3	1.83082113799068e-05	1.87274013601409e-05	0.0476266212984749	7	65196614	65196881
		chr5:134827136-134828036	7	1.83980467762513e-05	0.00118786142701652	0.0254263007971105	5	134827136	134828036
C11orf2	TSS1500,TSS200	chr11:64863151-64863659	7	1.84045812352744e-05	0.00560220111078891	0.0199844441469327	11	64863151	64863659
		chr6:28678391-28678460	2	1.85555596575469e-05	1.90199250042681e-05	0.0496771856366145	6	28678391	28678460
		chr1:221068423-221069572	7	1.97113676894261e-05	0.00148772187827534	0.0545640836860559	1	221068423	221069572
DLK1	TSS1500,1stExon,5'UTR,Body	chr14:101192913-101195312	9	1.97792500641015e-05	0.0132714159436189	0.058925121715823	14	101192913	101195312
DCHS2	TSS200,TSS1500	chr4:155413075-155413789	5	1.97964955387134e-05	0.00565281037911676	0.0557072041295941	4	155413075	155413789
		chr6:106440663-106441987	8	2.0268287245964e-05	0.00294681312793186	0.0576774463347284	6	106440663	106441987
TRPC6	5'UTR,1stExon,TSS200,TSS1500	chr11:101454317-101455225	10	2.06303255600261e-05	0.00221701547070535	0.045656961547273	11	101454317	101455225
RHOD	Body,3'UTR	chr11:66838934-66839363	5	2.06814249514761e-05	2.59627434091523e-05	0.0319253811775742	11	66838934	66839363
EMX2OS,EMX2	Body	chr10:119303225-119303479	2	2.08432916886556e-05	0.000171639728774507	0.0329299861568391	10	119303225	119303479
STEAP2	TSS1500,1stExon,5'UTR	chr7:89839865-89841767	7	2.11141465992275e-05	0.012420444359462	0.0488455696957129	7	89839865	89841767
CLMN	TSS1500	chr14:95786621-95787435	4	2.17926261002116e-05	0.00696760278044485	0.042324203591128	14	95786621	95787435
C18orf1	TSS1500,Body,TSS200,5'UTR,1stExon	chr18:13611370-13611824	6	2.20051653445008e-05	2.56200376293369e-05	-0.0176453868240241	18	13611370	13611824
AGBL4	Body,1stExon,5'UTR,TSS200,TSS1500	chr1:50489240-50489954	15	2.2120047488587e-05	0.000194531126638919	0.0339403559037532	1	50489240	50489954
ZNF311	5'UTR,1stExon,TSS1500	chr6:28972434-28973828	17	2.26927458094805e-05	0.00266381372789971	0.0379361409827147	6	28972434	28973828
PAK6,C15orf56	5'UTR,3'UTR,Body,1stExon,TSS200,TSS1500	chr15:40544174-40545794	15	2.30031983909122e-05	0.00274516954877896	0.0347311935895687	15	40544174	40545794
BCL11B	3'UTR,Body	chr14:99640471-99641151	3	2.31010603229011e-05	0.000817478378560057	-0.0630145330791673	14	99640471	99641151
NLRP6	Body	chr11:278912-280445	5	2.31691449710706e-05	0.00487558264040345	0.0304263932023265	11	278912	280445
MARCKSL1	5'UTR,1stExon,TSS200,TSS1500	chr1:32801665-32802312	11	2.38951641713556e-05	0.00309185981981597	0.0320415453548947	1	32801665	32802312
UBLCP1	TSS1500,TSS200	chr5:158689508-158690029	8	2.39381277078737e-05	0.00247563574579938	0.0406836588513214	5	158689508	158690029
		chr9:125109046-125110034	5	2.39514915454923e-05	0.00758386714912311	0.0557545518612369	9	125109046	125110034
LAMA2	TSS1500,TSS200,5'UTR,1stExon,Body	chr6:129203783-129204540	7	2.39919167643642e-05	9.57200417403248e-05	0.0273713476932077	6	129203783	129204540
PURA	TSS1500	chr5:139490895-139492957	8	2.4169759722599e-05	0.00855266584842711	0.0332167824819913	5	139490895	139492957
STK10	TSS1500	chr5:171615938-171616574	3	2.44743772257932e-05	0.014691602417272	0.0527023417580912	5	171615938	171616574
SLC12A8	5'UTR,TSS200,TSS1500	chr3:124930625-124932002	11	2.464385592095e-05	0.00426024814602692	0.0431002728008946	3	124930625	124932002
HBQ1	TSS1500,1stExon,5'UTR	chr16:229407-230343	6	2.5259514400657e-05	0.00301835708247186	0.0192907166497699	16	229407	230343
KCNC1	Body	chr11:17758285-17758537	2	2.54129637810397e-05	8.52626608061707e-05	0.0400645443706208	11	17758285	17758537
CDH3	TSS1500,TSS200	chr16:68677364-68678092	4	2.56023856185371e-05	0.000104242522158094	0.0351641964208519	16	68677364	68678092
		chr17:27346732-27347260	6	2.57668511849666e-05	3.14058895890543e-05	0.0489796257667515	17	27346732	27347260
HSPA2	TSS1500	chr14:65005951-65006688	11	2.62050731446571e-05	0.0025390398043732	0.0336409004433782	14	65005951	65006688
MT1A	TSS1500,TSS200,1stExon,5'UTR,Body	chr16:56672184-56672722	7	2.65232622603043e-05	0.000606978824355401	0.0378285461065071	16	56672184	56672722
HLA-G	Body	chr6:29796015-29796614	8	2.73212925007092e-05	0.00280600264221967	0.0413497456549261	6	29796015	29796614
HTR7	Body,1stExon	chr10:92616759-92617162	2	2.77039132008825e-05	0.0027490104425194	0.0412135374426284	10	92616759	92617162
VSIG8,C1orf204	Body,1stExon,5'UTR,TSS200,TSS1500	chr1:159824866-159825761	9	2.80389496985442e-05	0.0103166833838319	0.03484896654689	1	159824866	159825761
SCARNA9L,EIF1AX	Body,TSS200	chrX:20154230-20154586	2	2.85126266105002e-05	8.01360061206123e-05	0.0245736727337009	23	20154230	20154586
TRIM67	1stExon	chr1:231298758-231299396	4	2.87259812390819e-05	0.0062731477820948	0.0641865439239191	1	231298758	231299396
KCP	Body,TSS200,TSS1500	chr7:128550410-128551065	11	2.88135009135298e-05	0.000516833178859295	0.0272919972000471	7	128550410	128551065
FBXL16	3'UTR	chr16:743338-743998	5	2.91301992826979e-05	0.0053598424475481	0.0296684281635756	16	743338	743998
CACNA2D1	5'UTR,1stExon,TSS1500	chr7:82072779-82074400	11	2.93288189748351e-05	0.00339024570009585	0.0286304372347602	7	82072779	82074400
SNORA24,SNHG8	TSS1500,TSS200	chr4:119199352-119199731	5	2.98022709282701e-05	0.0010622188625114	0.0481308635728534	4	119199352	119199731
TCERG1L	Body	chr10:132892187-132892510	3	3.03038841838458e-05	3.18979018124811e-05	-0.0436829395046538	10	132892187	132892510
		chr1:41846683-41847668	5	3.04513928900957e-05	0.00113800005442715	0.0434887492090348	1	41846683	41847668
SLC16A8	Body,1stExon,5'UTR,TSS200,TSS1500	chr22:38478322-38479708	11	3.07915371224971e-05	0.0022712012815639	0.0290066074697456	22	38478322	38479708
KRT12	Body	chr17:39019545-39020053	6	3.09722421770347e-05	5.37138186745399e-05	0.0356934347465293	17	39019545	39020053
		chr13:100649800-100650387	4	3.10178418048925e-05	0.00482408463533974	0.0402464788797836	13	100649800	100650387
MAGOH	Body,5'UTR,1stExon,TSS200,TSS1500	chr1:53704012-53704978	12	3.10445239398668e-05	0.00815071167873239	0.0345484242199117	1	53704012	53704978
DZIP1L	5'UTR,TSS1500,1stExon,TSS200	chr3:137833494-137834591	11	3.12485138307731e-05	0.00934256918566539	0.0176357728999887	3	137833494	137834591
		chr11:134393371-134394189	2	3.12953682726632e-05	0.0208246689248692	-0.0183618980862665	11	134393371	134394189
CDH9	1stExon,5'UTR,TSS200	chr5:27038605-27038836	5	3.14058569349438e-05	3.63521817484981e-05	-0.048840393010382	5	27038605	27038836
PRSS50	Body,1stExon,5'UTR,TSS200,TSS1500	chr3:46758813-46759698	10	3.14174251780465e-05	0.00150803368090447	-0.0522837732168271	3	46758813	46759698
TMEM200B	TSS1500	chr1:29451235-29452103	4	3.1427649287153e-05	0.00980932079533149	0.0433078553321355	1	29451235	29452103
[truncated: 1,605 more rows]
